# Supplementary material for: Genome and transcriptomics provide insights on stipular spine morphogenesis in Robinia pseudoacacia
Source: For Res (Fayettev). 2026 Jan 31;6:e003. doi: 10.48130/forres-0026-0003 (PMC13187913; doi:10.48130/forres-0026-0003)
Supplement: Supplementary file 1 — Supplementary data to this article can be found online. [file forres-6-1-e003-Supplementary.zip]

Archive with 21 entries (21 files):
- 10.48130_forres-0026-0003-Suppl-Data1.xlsx
- 10.48130_forres-0026-0003-Suppl-Data2.xlsx
- 10.48130_forres-0026-0003-Suppl-Data3.xlsx
- 10.48130_forres-0026-0003-Suppl-Data4.xlsx
- 10.48130_forres-0026-0003-Suppl-Data5.xlsx
- 10.48130_forres-0026-0003-Suppl-FigureS1.pdf
- 10.48130_forres-0026-0003-Suppl-FigureS2.pdf
- 10.48130_forres-0026-0003-Suppl-FigureS3.pdf
- 10.48130_forres-0026-0003-Suppl-FigureS4.pdf
- 10.48130_forres-0026-0003-Suppl-FigureS5.pdf
- 10.48130_forres-0026-0003-Suppl-FigureS6.pdf
- 10.48130_forres-0026-0003-Suppl-FigureS7 (1).pdf
- 10.48130_forres-0026-0003-Suppl-FigureS7.pdf
- 10.48130_forres-0026-0003-Suppl-FigureS8.pdf
- 10.48130_forres-0026-0003-Suppl-FigureS9.pdf
- 10.48130_forres-0026-0003-Suppl-TableS1.pdf
- 10.48130_forres-0026-0003-Suppl-TableS2.pdf
- 10.48130_forres-0026-0003-Suppl-TableS3.pdf
- 10.48130_forres-0026-0003-Suppl-TableS4.pdf
- 10.48130_forres-0026-0003-Suppl-TableS5.pdf
- 10.48130_forres-0026-0003-Suppl-TableS6.pdf
