# Supplementary material for: Genome and transcriptomics provide insights on stipular spine morphogenesis in Robinia pseudoacacia
Source: For Res (Fayettev). 2026 Jan 31;6:e003. doi: 10.48130/forres-0026-0003 (PMC13187913; doi:10.48130/forres-0026-0003)
Supplement: Supplementary file 1 — Supplementary data to this article can be found online. [file forres-6-1-e003-Supplementary.zip › 10.48130_forres-0026-0003-Suppl-Data1.xlsx]

## Sheet: Data 1
Supplementary Data 1. Input data for time-ordered gene co-expression network analysis
Gene ID	RPSI-1	RPSI-2	RPSI-3	RPSII-1	RPSII-2	RPSII-3	RPSIII-1	RPSIII-2	RPSIII-3	RPSIV-1	RPSIV-2	RPSIV-3
RoP01G00001	1.16629	0.44498	0.774269	0.088192	0.305847	0.135942	0.558458	0.150472	0.612789	0.718316	0.40309	0.730234
RoP02G04886	43.7275	44.1704	37.7295	17.4962	12.9971	14.7887	7.73185	6.37488	7.22293	7.12133	5.04219	2.857
RoP02G04889	0.240445	0.338961	0.394158	1.4862	0.796497	0.190328	2.93031	2.57609	2.70963	4.44852	4.53875	3.91488
RoP02G04890	0.409582	0.351625	0.497662	0.133741	0.258927	0	0.255776	0.29701	0.284899	0.644683	0.568549	0.641091
RoP02G04897	1.60539	1.30067	1.18941	2.14793	2.11124	1.82809	0.879403	0.885004	0.810051	1.14303	0.929007	0.739707
RoP02G04899	47.6256	47.6579	48.823	57.3362	65.8156	67.9002	113.98	105.829	106.918	169.97	168.374	141.736
RoP02G04902	1.40554	1.61886	1.39854	1.74965	1.75681	1.90557	3.58244	3.25657	3.04355	8.71411	7.98485	8.46576
RoP02G04905	4.61071	5.36859	5.3191	3.28285	4.05556	2.88713	3.1446	4.21889	2.79545	1.63092	1.49411	1.07905
RoP02G04906	2.01454	1.53237	2.21182	1.57113	1.77798	1.71206	1.18102	1.52119	1.3773	0.860282	0.844208	0.700078
RoP01G01088	0	0	0	0	0.0430092	0.131449	0.970183	1.04481	0.909488	9.1417	9.70681	10.8412
RoP02G04915	8.06761	7.57505	7.0079	4.59126	5.92362	5.7889	3.12795	3.48911	3.76263	1.63712	1.61971	1.6941
RoP02G04916	4.87862	4.45189	4.82848	3.57312	4.02326	3.82252	6.02546	6.20561	5.97206	8.49697	9.30977	7.74312
RoP01G01089	1.33914	0.966163	0.824193	0.873789	1.80498	1.69437	3.10094	2.59225	3.35085	3.55041	3.6492	4.07563
RoP02G04919	1.73377	2.13318	1.68123	0.915806	1.25558	1.59631	1.01632	0.727226	0.887623	0.42461	0.128546	0.16535
RoP02G04927	4.74838	2.86873	4.37545	9.26837	9.1545	7.93877	4.93456	6.35045	5.18297	5.4642	6.23434	7.16431
RoP02G04933	120.559	117.109	120.55	103.888	81.5434	87.8763	38.1071	37.4634	38.1157	16.5386	16.6373	13.4652
RoP02G04939	25.5572	28.4385	24.5891	23.7678	23.9087	25.9087	12.5234	12.9992	12.343	8.754	8.68214	8.21209
RoP02G04942	25.9462	23.1992	23.1717	14.6642	15.6382	16.0698	12.5359	13.163	9.77669	5.9912	5.53383	6.11531
RoP02G04943	4.76073	4.87363	4.54703	6.99111	6.42778	6.97839	10.5949	9.08846	8.93739	7.92595	11.9604	7.92234
RoP02G04944	0	0.124845	0.144778	0	0	0	0.706613	0.528179	1.07088	1.4521	1.00691	0.985773
RoP02G04945	16.8395	19.0146	18.2683	6.9805	10.6891	10.0641	22.5562	23.5896	21.0345	28.2815	29.2304	26.9623
RoP02G04946	2.6744	2.72278	2.26461	4.03074	4.77009	4.80067	6.90933	7.05694	7.16404	6.21041	6.35812	6.45847
RoP02G04949	15.8989	16.6682	16.6769	8.17148	9.44086	8.22716	4.83733	5.47225	5.74441	2.14466	2.57936	2.10388
RoP02G04958	6.37715	6.19625	6.43886	4.54736	7.44389	8.59473	25.1179	24.1353	22.1357	28.1	25.5059	30.3546
RoP01G01093	0.709233	0.564064	0.390466	1.06508	0.557225	0.479006	1.79633	1.56902	2.16187	3.205	3.21127	2.77974
RoP02G04963	38.2541	37.5925	31.9472	26.8967	29.1678	26.7763	31.9963	28.1739	29.4994	17.1977	14.5941	15.2821
RoP02G04964	8.19824	10.0135	10.5887	7.62733	8.3961	9.38294	5.40835	5.09924	4.70284	1.53808	1.17285	1.09386
RoP02G04967	6.25416	7.02084	7.36918	3.82994	3.36146	3.39006	3.97078	3.54428	3.94963	3.07739	2.50516	3.40611
RoP02G04968	1.41886	1.81963	1.98755	8.34314	7.7033	8.62721	16.3347	16.3369	16.5323	38.1535	36.633	35.7457
RoP02G04969	0.479883	0.39505	0.375146	0.773385	1.06868	1.16433	2.60829	2.74275	2.01207	0.750124	1.40656	1.44638
RoP02G04971	4.59818	4.23193	4.74903	10.0221	10.6726	9.53696	19.6543	17.9833	19.3831	16.2736	18.14	17.6263
RoP02G04972	1.62124	1.53117	1.91133	4.93479	3.63838	4.26994	9.02791	9.05843	7.34662	11.8174	9.33635	9.58373
RoP02G04975	9.62758	8.50782	8.91601	13.6389	15.0841	15.538	20.794	21.5141	20.6186	10.5363	10.8847	10.0411
RoP02G04980	2.45219	1.73064	1.76892	3.87124	4.12981	4.6214	8.68992	8.33821	7.66515	14.1305	13.7342	11.9326
RoP02G04985	0.018116	0.044132	0.05305	0.141776	0.075925	0.26595	0.997898	1.13718	1.02707	2.59259	2.60245	2.94664
RoP02G04991	1.49431	1.63683	1.76677	0.72478	0.881798	0.847505	0.801937	0.837434	0.750754	0.283785	0.23268	0.274977
RoP02G04993	3.50195	2.97767	3.93731	2.88791	3.29835	3.0779	1.74287	2.08555	1.50708	0.266348	0.097683	0.323052
RoP02G04995	5.89684	4.90716	5.77148	4.06371	5.59277	7.80748	8.1141	9.2803	7.73811	2.81356	1.75842	1.75649
RoP02G04997	2.012	0.088428	2.67908	4.72911	0.098266	0.018661	0.14741	0.100622	0.177831	0.144321	0.047981	0.10498
RoP02G05004	1.33933	1.87004	1.47217	2.05334	2.13903	1.77523	3.00769	3.20555	3.0564	2.67404	3.42291	3.2715
RoP02G05006	18.5306	19.9569	19.175	13.5475	12.7399	13.3836	14.9908	13.7242	15.4078	10.0862	9.48055	8.30823
RoP02G05007	3.41603	2.98537	3.20454	5.31066	4.65819	4.18038	8.89544	9.22017	8.75437	14.7294	14.907	13.2956
RoP02G05009	21.6055	21.3578	21.2606	29.6738	25.3227	23.9823	18.6371	33.0809	19.0533	14.2994	7.65505	8.11115
RoP02G05010	0	0.110118	0.049721	0.118709	0.078522	0.290505	0.650979	0.251592	0.50636	1.37364	0.955058	1.39447
RoP02G05011	0.043319	0.162422	0.183222	0.766405	0.262327	0.173972	1.523	1.11061	1.37342	3.93457	3.28025	3.26674
RoP02G05017	21.8943	23.3873	22.2323	19.0282	17.5409	18.8658	12.6612	12.3947	12.2221	6.94288	6.47368	6.36057
RoP01G01099	21.9042	23.6463	23.18	20.599	19.7157	19.6005	8.8399	9.25921	9.62832	7.30145	7.55725	7.46388
RoP02G05024	44.7908	44.2729	44.8648	36.0476	32.781	34.9289	56.5958	56.2203	54.3503	76.571	75.8827	69.7213
RoP02G05025	2.28407	2.78556	2.32952	2.45626	2.70601	2.87343	3.94332	2.97242	3.45749	4.49538	5.06394	5.01845
RoP02G05032	17.6727	17.9087	16.6716	10.5936	10.9126	9.99204	9.60235	8.08621	7.84973	7.61444	4.88096	5.61182
RoP02G05038	54.4782	49.5181	51.5008	31.8578	27.9686	28.8533	12.8273	13.2723	12.8173	1.07665	1.47048	1.2459
RoP02G05039	0.582985	0.981707	0.518136	0.1329	0.111108	0.19142	0.089579	0.067829	0.106298	0.054641	0.018796	0.017209
RoP02G05045	2.02574	2.56868	1.97692	0.624609	0.656408	0.994754	0.489778	0.531006	0.708763	0.244057	0.358244	0.464381
RoP02G05046	39.1776	37.579	39.4403	63.9966	58.9058	60.185	50.4139	51.15	52.1155	26.2592	20.2402	25.0606
RoP02G05047	35.3167	34.2545	35.1391	49.5335	53.6634	53.3122	46.3671	48.9269	47.0629	22.4413	22.6141	23.9339
RoP02G05053	3.69169	4.34097	4.2752	1.1235	1.59948	2.29588	1.99157	1.66942	2.11216	2.93529	2.52182	2.27563
RoP02G05054	3.94323	3.79563	3.47031	7.04098	7.47447	7.50171	5.28906	5.82785	5.89694	5.87219	5.88393	5.30253
RoP02G05057	3.51688	3.20647	3.09177	5.85434	5.54352	5.34554	15.6027	15.727	15.8736	62.3056	61.6889	55.7307
RoP02G05058	1.97821	1.88103	0.888872	1.08653	0.670936	0.776985	1.11911	0.991699	0.931497	0.749501	0.411086	0.636463
RoP02G05059	31.457	31.745	33.4831	28.2199	25.7733	28.0743	16.3148	16.4508	15.3345	10.991	10.6851	9.66441
RoP02G05071	11.978	12.0106	11.103	22.0027	24.1908	28.0632	16.3378	15.9722	16.8862	18.4503	15.5242	17.1934
RoP02G05078	3.46352	3.47945	3.50712	1.74974	1.72999	1.88894	1.77615	1.36951	1.55745	1.29074	1.4122	1.31195
RoP02G05079	3.87034	0.289471	3.69186	0.755388	1.24146	2.20008	0.977477	0.485464	1.08446	0.2197	0.156548	0.176551
RoP02G05081	0.847739	0.776697	0.818715	0.371092	0.574763	0.686877	0.700877	0.414975	0.358164	0.158194	0.216582	0.301511
RoP02G05088	8.87988	8.3534	4.4248	5.4123	5.40435	5.27839	1.50108	1.77914	1.66989	1.27122	1.2678	1.26574
RoP01G00116	9.9686	10.2043	2.28973	1.19404	6.32996	2.59096	1.13954	1.62936	1.02493	1.06953	1.18944	0
RoP02G05097	3.48734	2.73307	2.44948	3.17209	4.64269	5.20131	1.74853	1.8617	1.93783	1.44265	1.6646	1.35721
RoP02G05104	0.189352	0.420527	0.305977	0.586783	0.442827	0.713849	0.902315	0.58895	0.717201	0.263063	0.324063	0.706794
RoP02G05119	0.127196	0.194265	0.308071	0.641861	0.449855	0.412471	0.17868	0.119849	0.321628	0.117523	0.11707	0.383913
RoP02G05127	17.066	16.2642	16.0128	18.7291	17.7347	17.1038	13.8719	14.0546	13.2502	9.00706	9.48398	7.75739
RoP02G05140	0.328029	0	0.36032	1.14076	1.11918	0.869365	1.00364	0.98532	0.718441	0.498225	0.556653	0.601526
RoP02G05144	2.83509	1.73656	2.29879	1.02308	4.9537	4.84039	10.6674	20.0733	13.9845	13.0548	11.6801	17.8742
RoP02G05146	0.263027	0.331441	0.261134	6.58458	6.39694	5.27596	2.7325	2.96755	1.71156	3.06327	2.57202	2.24511
RoP02G05151	2.55115	2.50078	2.6311	3.52334	2.2166	2.605	2.43568	1.6775	2.21816	1.22314	1.22005	1.35108
RoP02G05156	0.680735	0.906833	0.46588	1.31042	1.90538	2.71172	0.866977	0.892968	1.38753	2.56638	3.24407	1.2873
RoP02G05159	0.968601	0.708589	0.488275	1.05286	1.43146	1.66959	3.97353	3.56685	3.10558	4.15376	3.72883	3.998
RoP02G05188	1.79555	1.35096	1.61705	1.03759	0.912258	0.910851	0.50631	0.323746	0.441682	0.172109	0.141475	0.176737
RoP02G05191	0.179161	0.353426	0.197965	0.261919	0.249864	0.237826	0.393289	0.266357	0.301212	0.428076	0.612407	0.639605
RoP02G05195	3.64099	3.17636	3.29816	3.74659	2.95502	2.78907	1.86061	1.9569	1.46056	1.09328	0.983266	0.970549
RoP01G01115	0.683932	0.367491	0.606978	0.051386	0.38111	0.209365	0.506331	0.491506	0.303482	0.489147	0.95078	0.444831
RoP02G05198	2.51925	1.85133	2.34867	2.51612	1.68317	2.35486	1.0379	1.04518	1.09225	0.708497	0.61294	0.425727
RoP02G05199	1.13251	0.990045	1.04595	0.848594	0.698371	0.70978	0.314274	0.301849	0.332784	0.295116	0.234498	0.409701
RoP01G01116	16.0274	13.7379	15.4309	17.1336	19.0492	20.7253	27.303	23.2153	23.5097	36.772	34.5113	31.2025
RoP02G05218	0.052705	0.041681	0.137887	0.08351	0.208805	0.061365	0.225551	0.235459	0.213957	0.861508	1.04133	1.32975
RoP02G05222	1.28743	1.12643	0.845687	1.96248	1.75877	1.33395	4.11667	4.17204	4.46043	14.2764	10.3958	9.15597
RoP02G05223	0.114548	0.175338	0.197138	0.281332	0.163804	0.359887	0.969567	1.06425	0.988676	2.53943	2.11451	2.17554
RoP02G05227	0.072218	0.096503	0.087969	0.230747	0.060513	0.07547	0.239958	0.389571	0.413497	1.29647	1.35412	1.21579
RoP02G05230	0	0.085398	0.070311	0.190505	0.099721	0.095108	0.174221	0.194474	0.235577	0.622575	0.602154	0.503055
RoP02G05234	0.100147	0.117829	0.112267	0.190341	0.171971	0.247132	0.420115	0.460962	0.464618	1.07718	1.0144	1.02094
RoP02G05235	0.183285	0.162522	0.151301	0.248342	0.132566	0.182535	0.637065	0.503411	0.490215	1.96334	2.14861	1.78502
RoP02G05239	0.325191	0.243804	0.489638	0.889048	0.786235	0.684061	1.84595	1.60103	0.946938	0.581008	0.799204	0.736891
RoP02G05242	1.97239	2.17189	2.1639	4.81623	4.84308	4.55353	6.64301	6.19824	6.19983	4.72226	3.90622	3.9936
RoP02G05243	8.26227	8.19695	8.38689	7.90615	7.589	7.11589	5.19468	4.94205	4.43396	2.57839	2.64946	2.15571
RoP02G05245	9.89707	8.09151	8.9104	8.85338	15.4313	15.7153	15.9613	20.8704	20.3816	15.8023	17.7695	20.3472
RoP03G00004	0.719712	0.865226	0.633443	0.720149	1.0103	0.598142	1.78602	1.48129	1.54742	1.75819	1.81709	1.26018
RoP03G00006	0.308506	0.373692	0.333458	0.458179	0.800736	0.460109	1.09934	0.804034	1.04092	2.15862	1.89329	1.47092
RoP03G00007	0.216002	0.535773	0.457953	0.215551	0.436584	0.320828	0.860548	0.902025	0.585857	1.3066	1.31578	1.0609
RoP03G00008	0.274639	0.179502	0.054783	0.381758	0.0891641	0.0569901	0.451191	0.144668	0.236984	0.389379	0.848716	1.38448
RoP03G00009	1.78322	2.11473	2.33118	1.08182	1.65621	1.93393	1.13035	1.2974	0.911389	0.699995	0.837609	0.605306
RoP01G01122	14.4294	13.5517	13.6119	9.7375	8.39323	7.92732	7.23086	6.92834	6.35188	2.19918	2.42352	2.22272
RoP03G00018	3.96006	3.98593	3.85568	1.22754	1.60494	1.52054	1.28296	1.35988	1.30646	0.900103	0.969154	1.11195
RoP03G00057	17.8683	18.2115	18.1203	18.7131	15.5157	15.1263	9.95491	10.3988	9.73383	6.17849	5.52256	5.09479
RoP03G00065	5.6668	5.60694	5.54839	3.45348	2.994	3.07042	2.24588	2.30254	2.62682	1.14634	0.955847	1.11331
RoP03G00074	3.15474	2.28662	2.71509	4.36369	3.67758	3.91924	11.6966	11.0773	11.6115	24.0177	22.1774	20.858
RoP03G00076	13.7781	13.3073	13.416	14.221	11.5057	11.7688	10.1383	9.04102	9.25885	5.65491	5.87612	5.75756
RoP03G00088	0.171042	0.131292	0.185826	0.436015	0.331021	0.3781	0.14151	0.421725	0.235735	0.54156	0.47767	0.508192
RoP03G00091	8.34146	8.96034	8.02522	21.8065	22.1927	22.0724	23.0634	21.17	19.54	13.6949	12.1994	12.635
RoP03G00094	8.31194	8.49773	8.17879	30.4184	31.2481	27.6118	17.8748	16.3936	16.4682	3.68345	3.74338	3.71356
RoP03G00095	12.5757	12.6915	12.3434	5.08781	5.74791	5.01501	3.46359	3.2977	3.47755	1.58528	1.84899	1.60251
RoP03G00097	6.72831	6.83216	5.23187	7.68711	8.73022	8.75898	12.0769	9.69425	12.9316	13.7738	14.3807	13.0155
RoP03G00098	0.052817	0.125246	0.09805	0.376023	0.542367	0.571208	0.590738	0.307804	0.374097	2.34367	2.02255	1.71665
RoP03G00102	0.020555	0.016635	0.102911	0.087932	0.038623	0.014342	0.577479	0.401088	0.404419	2.42157	1.97837	2.06961
RoP03G00104	0.119688	0.252988	0.219174	0.21324	0.270191	0.16973	0.492126	1.06384	0.678567	1.64582	1.88224	1.83926
RoP03G00109	1.12463	1.80569	1.34139	0.598771	0.696324	0.713479	0.872025	0.80164	0.65306	0.496362	0.4948	0.712624
RoP03G00118	1.85345	1.68422	1.87274	0.781543	1.11181	1.26843	1.03289	0.78455	0.477272	0.798064	0.459936	0.460501
RoP03G00128	211.411	227.042	202.541	123.99	145.564	178.266	100.663	117.194	116.38	50.2418	44.448	51.3388
RoP03G00130	51.7245	51.9816	54.5381	30.9539	40.5153	39.9758	28.0795	27.5634	26.2005	13.7573	14.5042	13.8798
RoP03G00138	0.419116	0.315496	0.548593	0.865342	0.918688	0.778743	1.79175	2.38711	1.95233	2.76568	2.99579	2.43579
RoP03G00143	6.11974	5.97578	5.93597	6.1836	5.17347	5.42806	8.45768	8.99639	9.61089	16.1614	14.3871	14.2223
RoP01G01133	1.49718	1.70675	1.36958	1.31859	1.4236	1.38755	2.20511	1.79403	1.98803	2.82845	2.963	2.89785
RoP03G00145	2.09163	2.07224	2.20889	3.59287	3.51032	2.23854	4.11446	6.98431	4.11826	5.69245	9.24243	6.39349
RoP03G00148	3.01061	2.7409	3.10055	4.37406	5.5979	5.68752	3.551	3.19671	3.1092	1.02697	0.507776	0.681582
RoP03G00150	0.810324	0.602641	0.554926	0	0.287049	0.034843	0.235697	0.156963	0.167209	0.046585	0.12974	0.097231
RoP03G00152	0.658731	0.558764	0.696809	0.264925	0.256541	0.156404	0.089446	0.08194	0.128915	0.065365	0.014892	0
RoP03G00154	37.9398	36.6901	36.9054	23.3494	29.9298	26.1516	15.6239	15.4281	16.2973	4.01654	5.16786	3.75431
RoP03G00156	0.065015	0.051047	0.05319	0.756446	0.20063	0.094449	0.051117	0.125431	0.560549	0.638516	0.327475	0.6302
RoP03G00158	7.02312	7.28611	6.85347	4.44691	4.15675	4.69424	3.59647	3.79404	3.41725	0.92971	0.345869	0.880137
RoP03G00160	2.14146	2.50087	3.09297	0.772469	0.401515	0.917457	0.32839	0.624939	0.198181	0	0.071724	0
RoP03G00163	4.80145	5.15505	5.20146	0.924039	1.07212	0.789764	0.454843	0.479613	0.434953	0.113101	0.157465	0.0372
RoP03G00165	1.78887	1.78634	2.0512	0.213322	0.066021	0.22039	0.160766	0.246053	0.163084	2.01539	1.95741	1.79616
RoP01G01135	3.05127	3.15609	3.22974	1.11506	1.4566	1.77516	1.00384	1.0626	1.08038	0.400672	0.298761	0.444571
RoP03G00169	2.34065	2.567	2.45296	3.12757	3.43482	4.32297	4.91916	5.77089	5.08118	4.51395	4.72564	4.23599
RoP03G00174	1.7474	1.91663	2.11808	2.07655	2.27201	2.27062	4.0844	3.82457	3.81439	6.98108	8.27101	6.67988
RoP03G00177	10.1674	10.2216	11.319	26.5935	20.4332	22.494	38.8696	55.3342	52.9261	63.4474	60.1596	66.573
RoP03G00178	163.979	148.937	152.812	122.264	132.524	137.685	77.1428	82.0498	78.6724	64.5636	60.2359	56.8263
RoP03G00179	126.863	121.557	116.968	80.8788	101.575	108.651	60.9704	62.6627	64.201	49.1063	51.2417	48.4986
RoP03G00180	2.74954	3.05262	2.25625	1.79026	2.25169	1.84398	1.16184	1.47855	1.42789	0.564359	0.678022	0.801709
RoP03G00182	20.473	21.1667	19.5963	15.7928	19.1673	20.0767	32.8771	32.1348	33.2465	43.1323	42.6932	40.6981
RoP03G00185	0.803653	0.444553	0.395942	1.38733	1.2183	1.40846	2.27081	3.47345	2.99609	5.87254	5.42495	4.8919
RoP03G00186	0.120907	0.069031	0.291362	0.154462	0.159518	0.080516	0.508293	0.384259	0.3359	0.706388	0.500937	0.902132
RoP01G01137	8.40377	8.62928	8.64726	6.18942	6.89511	6.40382	4.57951	4.66257	4.55477	4.12027	3.74607	3.79245
RoP03G00196	5.47169	4.93393	4.69551	3.18767	2.64473	2.67862	3.4132	2.88008	2.59328	2.1846	1.98744	1.67792
RoP03G00197	4.74315	3.63469	4.45735	6.55356	6.99419	6.94715	7.49702	8.84064	8.56596	8.41446	8.06438	8.63255
RoP03G00202	0.140993	0.14182	0.272016	0.244818	0.210657	0.348495	0.447868	0.370271	0.311657	1.22549	1.37573	1.38624
RoP03G00204	138.216	133.626	134.481	56.4012	62.8462	64.0083	50.6114	53.4571	51.3572	27.8878	25.3512	22.4818
RoP01G01139	2.17323	2.7648	2.34281	2.23585	2.33235	2.11129	1.30344	1.96908	1.48885	0.740722	0.632441	0.452445
RoP03G00214	42.8383	39.9789	40.9427	7.74756	8.16181	8.67992	4.04924	3.22721	2.9255	0.89894	0.754179	0.917215
RoP03G00215	0.500718	0.700716	0.450289	0.084504	0.309257	0.125909	0.090165	0.049413	0.23646	0.364719	0.238665	0.170103
RoP03G00219	0.155304	0.12099	0.154795	0.137849	0.167245	0.240753	0.126097	0.09654	0.140382	0.593867	0.654482	0.586876
RoP03G00220	7.97418	9.3896	8.61351	24.8709	27.1148	26.7681	38.4966	38.617	39.3427	59.2878	57.8172	55.4642
RoP03G00221	2.48961	2.42576	2.09906	3.19218	3.40199	2.78418	2.26866	3.01984	2.708	1.16501	0.923536	1.16384
RoP03G00223	15.127	18.8657	20.6193	24.6184	27.7308	26.3193	26.5066	26.4639	26.1042	3.82337	3.86336	3.2724
RoP01G01140	5.11845	4.33704	4.19038	3.74565	4.24225	4.95945	3.93072	4.33598	3.71527	1.41982	1.83618	1.44477
RoP03G00224	374.293	372.096	372.587	486.501	495.035	506.023	185.551	178.732	178.059	113.939	116.028	106.297
RoP03G00240	1.86563	1.11497	1.32641	2.40558	2.40859	1.98314	0.612247	0.451178	0.546437	0	0	0
RoP03G00242	0.535059	0.567737	0.543675	0.309468	0.191694	0.191767	0	0	0.025551	0	0	0.016024
RoP03G00244	18.924	19.813	19.3974	14.9776	20.1375	19.5201	4.2578	4.54908	4.34199	0.549609	0.592351	0.397345
RoP03G00250	20.488	20.4202	19.4639	18.581	11.3277	12.8996	9.43212	9.47632	11.1757	8.72842	10.2422	8.2253
RoP03G00251	0.173664	0.20801	0.137231	0.19306	0.19703	0.269634	0.429386	0.338407	0.070063	0.644193	0.341675	0.656068
RoP03G00254	0.536177	0.25517	0.817287	0.221611	0.074733	0.251465	0.098752	0.070847	0	0	0	0
RoP03G00260	1.00999	1.0797	1.11539	0.742047	0.443621	0.581467	1.046	0.368167	0.336852	0.453889	0.321418	0.247058
RoP03G00261	0.069878	0.078671	0.071211	0.266185	0.260166	0.166942	0.859259	0.393297	0.732067	0.635044	0.743336	0.674831
RoP03G00262	0.269448	0.106425	0.180387	0.178822	0.389518	0.284074	0.456113	0.40921	0.339057	0.949767	0.480648	0.574125
RoP03G00264	0.783638	0.728214	0.868643	1.62684	1.71278	1.59319	3.35812	3.11805	2.78099	3.4163	3.16012	2.72343
RoP03G00265	0.505013	0.645672	0.443718	0.716835	0.125962	0.16708	0.02974	0.042732	0.274845	0.093025	6.65792	0.421784
RoP03G00270	1.90504	2.38041	2.04188	2.5097	2.51953	2.31404	6.14435	6.82486	6.09798	7.24462	7.19417	8.18062
RoP03G00284	3.69468	4.05338	4.3143	5.26753	5.45746	4.62737	24.8162	24.3668	22.6198	34.2429	31.8887	35.8574
RoP03G00290	6.77529	6.71956	6.51991	4.39178	4.27158	4.47604	2.92602	2.93709	3.04335	2.31881	2.21212	2.10286
RoP03G00291	0.629693	0.565294	0.628197	0.781231	0.819502	0.821873	2.19528	1.63741	2.10812	6.54576	5.02347	6.18421
RoP03G00294	0.498	0.352167	0.651105	0	0	0.182997	0	0	0	0	0	0
RoP03G00300	1.48362	1.88826	1.89209	4.99331	4.115	5.48882	34.8919	35.5569	33.9079	61.8714	62.8643	60.8412
RoP03G00302	6.71547	6.73557	6.68754	2.97414	3.23034	3.39681	4.19607	3.66914	3.56785	2.47606	2.48276	1.98166
RoP01G01150	2.01256	2.06966	1.62262	0.242279	0.165763	0.27426	0.04133	0.093493	0.021709	0.028381	0	0
RoP03G00316	0.630115	0.352827	0.386965	0.4495	0.911957	0.288983	0.934827	0.933703	0.475547	1.15126	2.07352	1.45241
RoP03G00320	24.6687	25.0838	25.7504	36.6003	34.4547	36.508	105.427	97.006	98.1342	196.214	201.833	175.543
RoP03G00322	0.994618	0.851829	0.813855	2.15469	2.08615	2.25252	3.0435	2.8776	2.63191	2.25211	2.70517	2.16871
RoP03G00332	2.11687	3.18587	2.51619	2.21297	2.15347	2.48981	1.45962	1.15422	3.2862	0.746466	0.234497	0.46476
RoP01G01152	60.1691	62.3214	59.209	49.8799	69.8411	76.8731	96.968	98.7133	93.6104	137.397	135.902	132.998
RoP03G00344	3.13795	2.79452	2.2675	1.96355	2.00362	1.82698	1.69068	1.28464	1.14937	0.249025	0.178167	0.194116
RoP03G00351	3.01929	3.35335	3.38709	3.25249	3.60703	3.37088	2.3288	2.1657	2.29686	1.48421	1.37122	1.1952
RoP03G00357	14.9646	15.4817	13.9214	14.3833	11.8129	13.0788	7.21222	8.54616	7.74486	5.26482	4.61551	4.64824
RoP03G00360	8.81941	8.43689	8.53573	8.54451	10.9753	10.6542	15.9568	16.2826	16.6384	18.158	18.3404	17.7343
RoP03G00361	0.33429	0.65518	0.821031	0	0.121493	0	0.171577	0.084709	0.033443	0	0.039944	0.100975
RoP03G00362	8.92559	8.98253	10.3683	13.5211	13.5034	14.1238	16.8037	17.3537	16.8169	26.5299	26.5852	26.7354
RoP03G00364	29.4252	28.9701	29.0118	72.4887	70.8751	76.4721	89.7086	87.5324	86.2744	88.3479	90.9209	84.6615
RoP03G00366	1.28584	2.04042	1.67111	13.7354	9.52633	10.4826	18.0264	15.4558	16.1767	16.4534	14.1233	15.2266
RoP01G01155	21.3614	21.5445	19.1678	34.6973	31.7542	33.5621	31.0925	29.7858	30.5127	12.2362	11.9368	10.5178
RoP03G00373	3.43713	3.66946	3.02232	2.67899	2.85274	2.22766	6.08006	6.77089	6.6991	14.0609	12.9958	13.6586
RoP03G00375	1.70136	2.19709	2.03487	0.411925	0.492801	0.513341	0.43751	0.482577	0.549518	0.255254	0.364261	0.400558
RoP03G00377	0.467741	0.344574	0.815292	0.314604	0.368405	0.575974	0.234787	0.067715	0.120152	0	0	0.212862
RoP03G00384	3.39201	5.70607	5.00044	2.10442	4.48661	2.99783	2.42785	2.13338	3.38683	1.18621	0.88009	0.777079
RoP03G00385	28.1117	28.9301	29.8646	42.805	41.2435	43.1264	60.1086	58.8659	57.3161	59.9302	61.8862	56.8462
RoP03G00387	56.2132	61.9538	56.1222	29.1334	31.4452	31.6878	7.18074	8.08794	7.44878	2.45922	4.03694	3.78377
RoP03G00394	6.71735	5.95411	5.77288	5.87228	6.02051	6.95659	13.7201	13.1983	12.2214	15.3858	15.2487	14.4407
RoP03G00395	15.0585	12.6583	12.4976	15.2697	16.1908	16.3419	26.6421	22.4609	21.3663	27.07	30.2528	27.0443
RoP03G00399	1.04022	0.697723	1.07323	1.0737	0.771137	1.06699	1.36726	1.72439	1.6834	2.13523	2.18067	1.85104
RoP03G00400	16.8453	15.3804	16.2962	11.831	11.2516	10.1759	4.94086	4.75416	4.88663	1.71796	1.80072	1.5781
RoP03G00403	1.01288	0.963784	1.05153	0.36946	0.29184	0.527835	0.248829	0.113823	0.21341	0.15642	0.171259	0.077468
RoP03G00404	0.058898	0.176543	0.115098	0.09318	0.175099	0.166132	0.223578	0.394659	0.405094	0.717167	0.665335	0.532637
RoP03G00405	0.366178	0.147464	0.215811	0.418058	0.139233	0.112515	0.408979	0.555721	0.890068	3.86363	2.76282	3.45475
RoP03G00408	28.3376	25.9807	27.5447	38.5498	46.0776	43.208	41.9267	44.9445	42.2155	16.0473	14.3332	15.2697
RoP03G00418	64.2273	76.3227	68.3401	66.7793	87.5942	84.8758	155.973	144.488	144.409	213.061	205.766	202.61
RoP03G00420	14.8632	13.0579	15.4874	15.6665	19.748	17.954	38.3296	35.7997	34.488	52.5454	51.1558	52.9402
RoP03G00430	32.861	31.0617	31.8504	42.8409	44.996	43.0507	98.7713	93.5272	93.0233	112.679	112.61	105.235
RoP01G01161	0.162026	0.703457	0.583975	0.206369	0.328287	0.484905	0.204992	0.282557	0.395611	0.492154	1.20712	1.03677
RoP03G00446	17.6593	16.7637	17.1774	20.2022	17.8337	18.2957	15.5884	17.7218	16.567	9.34955	8.83875	9.38028
RoP03G00452	20.4357	19.4291	20.2736	13.3979	13.0721	14.083	10.3888	10.2196	10.27	8.98881	9.7082	8.61025
RoP03G00458	2.41187	2.43824	2.44949	4.94244	4.8728	5.20281	4.62296	4.14561	4.50863	4.79647	4.38249	4.44175
RoP03G00475	42.0366	41.3438	41.1381	110.118	113.732	113.342	96.0477	95.5136	96.5539	144.303	140.316	135.362
RoP03G00491	1.29719	1.22914	1.43066	1.46297	1.9465	2.01333	2.84295	3.35745	2.99723	1.81554	1.65979	1.66153
RoP03G00496	2.09397	2.07704	2.08414	2.10811	2.03601	1.7661	3.19359	2.14941	2.36801	5.29239	3.46928	3.3791
RoP01G01168	0.048581	0.107599	0	0.016813	0.03053	0.067341	0.169992	0	0.037771	0.474776	0.493661	0.72742
RoP03G00512	17.9884	17.5369	17.6416	14.6929	13.4647	13.3599	11.8019	11.2798	11.4717	7.64718	7.49493	6.62944
RoP03G00513	6.84975	4.7392	5.0841	2.92868	2.84789	3.02414	7.72319	7.82985	5.74457	11.4407	9.73176	9.52416
RoP03G00515	0.150681	0.0922642	0.17343	0.107567	0.203663	0.197292	1.11676	0.881845	1.08921	1.36078	1.03406	1.42475
RoP03G00517	1.79536	1.5157	1.14356	0.501166	0.69724	0.498308	0.486818	0.594436	0.640824	0.677798	0.61635	0.364139
RoP03G00518	3.53025	2.97063	2.9215	2.29403	2.18972	1.9483	1.70716	1.78606	1.38231	1.36456	1.24517	1.18134
RoP03G00526	40.3439	41.0598	40.8518	45.8475	48.1604	52.0237	55.2424	49.6553	51.1438	12.4892	12.0044	9.83943
RoP01G01170	0.037894	0.095165	0.160484	0.517423	0.410167	0.204383	5.14322	5.54726	5.13743	6.80793	6.33809	5.76761
RoP03G00542	1.80912	1.85849	1.82666	2.42127	2.35374	2.36696	3.09963	3.25943	3.00782	3.43237	3.89812	3.61746
RoP03G00551	9.50831	9.00621	10.0547	2.63015	2.98521	3.53998	2.69983	2.59236	3.06489	2.33967	2.80177	2.65574
RoP03G00559	25.4526	24.6098	24.8114	26.9402	25.1488	26.2818	16.3714	17.2386	16.954	10.8319	10.2962	9.65789
RoP03G00560	0.865664	1.09559	0.832089	0.66207	0.740866	0.633767	0.706221	0.636294	0.494482	0.262345	0.346176	0.14366
RoP03G00561	7.11864	6.76493	8.64963	13.4327	11.6297	13.9882	19.2243	18.9655	23.2906	34.9992	34.5144	24.4898
RoP03G00564	0.005563	0.028764	0.09104	0.032039	0.079714	0.009717	0.308912	0.28082	0.305227	0.921062	1.33173	0.861936
RoP03G00568	0.301539	0.337984	0.412475	0.754465	0.569758	0.780181	1.51455	1.5343	1.7839	3.66965	4.01775	3.22986
RoP03G00580	9.25972	9.60553	9.6079	5.90355	4.53127	4.96695	1.87373	1.97498	1.55514	1.35989	1.3692	1.34334
RoP03G00587	229.357	225.372	223.633	268.645	257.706	263.186	296.129	282.489	286.055	562.7	560.142	512.064
RoP03G00606	3.57884	3.46423	3.5607	3.58693	3.67417	3.63144	4.81356	3.99699	3.56399	0.692711	0.595523	0.68958
RoP03G00612	12.0572	12.2863	11.4893	9.92184	9.50505	10.5491	6.8442	7.39989	7.36103	4.97002	4.68513	4.59131
RoP03G00613	1.49721	1.49116	1.38309	0.447079	0.19801	0.365586	1.48951	1.3197	1.40545	6.897	7.96239	8.30706
RoP03G00614	0.153394	0.160148	0	0	0.067438	0.210116	0.283958	0	0.155408	1.10853	1.06485	2.20825
RoP01G01176	0.792923	1.05097	0.908295	1.60948	1.0278	0.993319	0.475808	0.550442	0.436229	0.3474	0.199713	0.216094
RoP03G00628	104.691	101.47	102.725	99.9183	113.404	117.316	25.0503	26.1428	24.6054	1.88551	2.01224	1.91198
RoP03G00632	0.587899	0.481828	0.552463	0.466506	0.568991	0.65049	1.64821	1.19879	1.52182	3.19406	3.78852	3.1099
RoP01G00124	2.08246	2.68383	2.34847	3.61892	3.22522	3.31969	5.0952	4.81143	4.84826	3.12948	5.13631	3.04799
RoP03G00646	45.2405	46.8019	48.0916	56.0807	54.6821	48.9574	9.68972	9.5591	9.99017	0.663852	0.44708	0.50582
RoP03G00659	1.1086	0.813105	0.799943	0.443236	0.278206	0.136136	0.059075	0.119283	0.04393	0.309694	0.134708	0.04344
RoP01G01180	0.286928	0.298915	0.539891	0.437481	0.850755	0.406329	1.70361	0.844005	1.22601	2.00488	1.52001	2.09322
RoP03G00667	2.50375	2.831	2.7637	3.66773	3.7924	3.63788	3.553	3.51145	3.11931	1.40637	1.51448	1.24491
RoP03G00669	5.01353	4.38729	4.33758	0.841801	1.21925	1.04743	0.227579	0.208768	0.223599	0.201018	0.1246	0.152389
RoP03G00672	1.18253	0.951148	1.15338	1.186	0.848899	1.25905	0.446186	0.397917	0.254711	0.1745	0.32824	0.318824
RoP03G00676	0.562324	0.496542	0.796072	0.810691	0.81473	1.13481	2.11265	2.60027	2.96428	7.02118	6.61268	5.61263
RoP03G00679	4.21489	4.42309	4.40376	7.13217	8.28693	7.68975	10.9342	8.65648	8.42602	11.0001	8.46102	7.75502
RoP01G01182	7.09849	8.56924	8.11256	3.26124	3.22156	3.3938	2.38608	3.20408	3.2532	1.9163	2.31255	2.25253
RoP03G00695	1.13249	0.944972	1.064	0.68558	0.514652	0.244847	0.396355	0.362217	0.589179	0.284024	0.063074	0.264424
RoP03G00698	1.048	0.998378	3.21667	1.12139	2.36389	1.32647	1.87661	2.54142	1.38458	0.30455	0.357634	0.485212
RoP03G00707	5.59847	5.39652	5.34124	3.06608	2.71726	3.39535	1.94784	1.93325	1.83057	1.11759	1.11743	1.03609
RoP03G00708	161.129	160.961	162.596	90.3081	108.256	112.77	111.194	112.016	109.756	33.5251	34.1983	33.1447
RoP03G00713	5.56669	5.49489	6.14037	3.79463	4.27519	4.03442	2.40772	2.95578	2.68339	1.23626	1.4674	1.2222
RoP03G00715	42.823	42.1162	43.2387	67.4143	71.1417	75.8702	117.937	104.109	109.188	143.063	143.537	126.805
RoP01G01185	15.9986	15.3213	15.3013	9.24017	8.57536	8.80537	5.86006	6.44269	6.86172	5.58518	5.91145	5.32565
RoP03G00719	1.19306	1.34641	1.04725	0.360043	0.302955	0.497568	0.409133	0.262502	0.452317	0.206946	0.303375	0.192417
RoP03G00723	24.5198	24.4436	24.5055	19.2086	20.5442	21.8306	14.841	14.7108	14.4132	11.5776	10.2217	10.8598
RoP03G00725	0.065607	0.146547	0.044305	0.036633	0.011984	0	0.323163	0.359674	0.164619	0.467497	0.625484	0.479083
RoP03G00729	8.25287	7.67789	8.10104	19.1182	17.4864	18.7832	14.3179	14.8714	14.3301	11.8736	11.1533	12.1493
RoP03G00748	0.340148	0.63009	0.600109	0.383126	0.894441	0.4501	1.26264	1.60086	1.28006	3.37552	2.603	2.92581
RoP03G00754	3.9515	3.0169	3.2134	1.71207	2.07507	2.38615	2.69725	2.65651	2.37858	1.33492	1.45179	1.39834
RoP03G00756	2.60022	2.02873	1.24239	0.572924	1.06462	1.2521	0.721876	0.889248	1.01194	0.620843	0.797557	0.581913
RoP03G00758	1.56851	1.80513	1.7678	2.89972	2.70885	3.27689	3.56157	4.75683	4.22183	3.38756	2.59261	2.97648
RoP03G00763	0.819374	0.572275	0.646342	1.37501	1.35852	1.62595	1.30481	1.35936	1.77984	1.60974	2.14865	1.50461
RoP03G00765	1.04917	1.54194	1.40937	2.19206	2.35307	2.81525	3.28104	2.70243	2.63007	3.07744	3.83543	3.1764
RoP03G00766	3.88398	3.705	3.38996	3.59333	2.4099	3.01821	1.69989	2.34592	1.29265	0.950323	1.29628	1.12549
RoP03G00769	1.82316	2.08034	1.70981	3.23007	3.69423	3.55669	4.1891	3.92287	4.21251	5.2534	5.12552	4.54853
RoP01G01189	0.509504	0.329939	0.378805	0.378658	0.332522	0.417956	0.399289	0.570589	0.662623	0.236002	0.190185	0.295289
RoP03G00770	6.69156	7.80563	6.29927	3.48648	6.25309	6.13263	3.24311	2.56697	2.07365	1.60418	1.65508	1.25628
RoP03G00774	0.403952	0.915365	0.554327	0.345983	0.344398	0.335375	0.005628	0.129422	0.276131	0.216321	0.264183	0.328953
RoP03G00779	26.0121	28.2222	28.2059	52.357	51.1131	51.8756	105.298	101.682	102.347	103.067	104.954	92.5759
RoP01G01190	1.57219	2.05771	1.45003	1.61915	1.16792	1.15575	0.921939	1.20777	1.00139	0.822774	0.786153	0.805047
RoP03G00780	16.3798	15.2867	16.4552	9.74513	11.1181	11.5205	7.5521	7.44875	6.58093	2.93728	2.10524	2.56872
RoP03G00782	2.02943	1.38272	1.64565	0.704695	0.693936	0.44008	1.08003	0.72576	0.364329	0.238681	0.163796	0.43889
RoP03G00789	1.50207	0.945622	1.04797	1.33425	2.20219	2.4875	3.36064	3.95826	3.47253	2.29209	1.98487	2.33866
RoP03G00791	22.1511	24.8496	23.2273	13.8097	12.6222	11.6981	3.64722	3.20511	3.45968	2.63081	3.00752	2.38001
RoP03G00793	0.059799	0.057005	0.031403	0	0.044248	0.041401	0.099615	0.042722	0.415981	0.955004	0.079978	1.00895
RoP03G00798	10.8942	9.68142	9.47499	9.64592	8.62019	9.24617	13.6065	13.2978	13.0507	21.0187	19.3786	17.1076
RoP03G00805	0.570838	0.656593	0.615037	1.15578	0.989602	1.26324	1.61795	2.68602	1.57564	1.58372	1.92972	1.80545
RoP03G00806	5.59335	6.13537	5.32035	2.42528	3.40859	3.77698	6.58118	7.52843	6.52069	10.5917	10.38	10.5912
RoP03G00814	21.994	23.055	22.6429	31.7358	31.3365	31.137	47.3824	43.2055	44.012	60.6689	62.9696	52.1692
RoP01G01194	27.4586	25.1642	25.6058	32.2857	37.5433	37.6768	25.4274	24.9262	24.7537	10.506	11.3308	9.43474
RoP03G00816	1.79479	1.91387	1.60473	1.20889	0.709993	0.923149	0.995626	1.06758	0.981543	0.847701	0.819182	0.839984
RoP03G00821	0.082782	0.149567	0.152119	0.210057	0.271356	0.223993	0.373051	0.502716	0.375872	1.09511	0.901951	0.59038
RoP03G00822	61.6864	58.9559	58.5658	34.4003	29.7678	33.3629	14.3244	14.0757	14.0655	4.85171	5.27891	5.24721
RoP03G00824	1.82791	2.07046	1.99724	5.83293	5.54598	6.25783	39.1502	37.8056	40.2542	84.7829	82.0805	77.0504
RoP03G00831	26.7407	28.1864	27.9341	51.8113	53.133	51.8481	22.049	20.0721	20.1344	18.0011	17.9932	17.2723
RoP03G00841	5.36465	4.56253	4.4418	1.84045	3.96052	3.56832	3.01991	2.53494	3.07057	2.13706	2.39324	1.79751
RoP03G00843	23.2786	25.9359	19.9145	6.2866	10.778	11.3687	12.1927	15.4744	13.0639	12.9567	10.2457	13.1411
RoP03G00844	4.54087	4.46811	4.64231	2.65622	2.62567	2.80953	1.39461	1.96413	1.83121	1.10468	0.93953	0.961685
RoP01G01197	99.1746	99.7348	101.005	69.1865	64.8172	65.1033	24.2507	23.0003	22.8701	16.8762	15.6591	14.2374
RoP03G00852	2.22008	1.57614	2.00632	1.06585	0.78396	0.989476	0.446719	0.329511	0.438984	0.800834	0.31956	0.477302
RoP03G00855	7.55041	7.90595	7.21121	1.39845	4.24014	4.13619	3.63929	3.24908	3.20319	2.81915	2.8994	3.21766
RoP03G00856	12.0944	12.0938	11.2299	4.7074	4.53095	3.64497	4.39229	4.62297	5.63882	3.19532	4.68064	4.19185
RoP01G01198	1.06241	0.928847	0.859292	0.107275	0.130297	0.057904	0.014809	0.056571	0	0.063618	0.100433	0.030449
RoP03G00906	3.37162	4.5192	3.67357	2.68093	2.39025	2.54975	7.82732	6.6369	6.68646	14.2235	15.0742	15.0534
RoP01G01203	5.37172	0.201114	5.18705	0.238436	0.160607	0.136909	0.215682	0.205555	0.166183	72.2995	44.1378	78.4845
RoP03G00915	5.73883	5.35314	4.38265	2.61689	2.54176	2.78347	4.55417	3.17239	3.4215	2.20884	2.25061	1.60413
RoP03G00917	8.59675	8.2683	9.23442	1.88517	2.45618	2.36666	2.20854	1.61711	2.21476	1.39376	1.70391	1.29014
RoP01G01204	6.21424	7.5517	6.1754	25.5333	27.1257	28.5179	40.6584	40.8402	39.0301	63.9628	67.7444	61.6312
RoP03G00920	0.388523	0.003732	0.45209	0	0	0	0.884148	0	0.018537	0.002987	1.52523	0.009069
RoP03G00922	19.906	21.5016	19.1034	10.2921	8.54286	9.06393	11.4795	13.4825	12.7576	24.1855	26.1843	23.3584
RoP03G00924	6.55066	7.5678	7.14223	5.59808	6.09317	5.52737	5.37249	5.08598	4.99366	3.15922	3.24752	3.20281
RoP03G00926	6.92495	7.14742	5.61441	4.50284	3.8516	4.09158	3.87216	4.98782	4.74195	2.80336	2.32886	2.01952
RoP03G00941	7.0927	6.3735	5.90257	9.6074	7.89134	8.368	12.8609	13.5782	11.4388	19.5391	16.7239	15.5185
RoP03G00942	11.6438	11.4402	11.5891	17.9507	15.117	16.4421	25.3657	26.5042	22.9673	32.0226	33.5995	30.0548
RoP03G00943	0.661838	0.694917	0.933609	0.59877	0.634071	0.541578	0.237195	0.378413	0.532228	0.408633	0.642204	0.482621
RoP03G00945	1.11057	1.30753	2.31643	1.21345	0.84704	0.293913	3.28443	1.27402	1.66355	2.6954	1.78308	2.7946
RoP03G00948	1.08036	1.8683	1.95776	0.814314	0.056582	0.276511	0.849172	0.569246	1.01402	0.037489	0.841564	0.104029
RoP03G00949	1.28646	3.18487	2.13965	2.454	0.804291	1.61247	0.889578	1.04004	1.15571	0.242827	0.497469	1.10587
RoP03G00957	4.56089	5.14106	3.41725	2.34068	3.25323	3.80762	2.46549	2.75739	2.46693	1.3058	1.21994	0.982869
RoP01G01208	0.853764	0.702469	0.694322	0.905724	0.41004	18.195	0.433995	0.704648	0.70275	16.7372	19.24	0.732213
RoP03G00960	4.03604	3.53646	3.67003	2.94409	3.66537	3.3629	3.41224	3.16149	3.05623	1.32587	1.55942	1.37285
RoP03G00961	4.75574	4.83448	4.58262	8.22715	7.11594	7.27343	5.84959	5.89125	5.57952	1.41539	1.82747	1.66812
RoP03G00963	3.28947	3.06349	3.38207	2.00844	2.28514	1.81255	2.73058	2.65794	2.48569	1.35115	1.6924	1.26204
RoP01G00127	3.6004	3.25945	3.40348	2.39749	3.55488	3.42905	2.98985	3.12419	3.63741	1.47395	1.23823	1.36765
RoP03G00977	9.96603	11.0141	11.1518	14.2542	12.7056	12.9998	17.3722	18.9256	18.5634	21.924	20.8984	20.0355
RoP03G00989	12.4732	11.3096	12.8742	30.0266	31.5175	27.8341	36.1617	37.4789	37.8126	72.05	62.9261	59.1503
RoP03G00997	2.85552	2.60747	3.26397	5.93727	6.48117	7.65623	4.39912	3.8114	3.81248	3.92581	3.77424	3.49153
RoP03G00998	0.991437	2.54629	1.79997	0.399913	0.278772	2.14546	0.491956	1.07442	0.549057	3.6822	3.92189	0.786316
RoP03G01000	0.166756	0.332552	0.219355	0.393706	0.506349	0.428194	0.95839	0.703801	0.876055	2.06873	2.22648	1.47882
RoP03G01013	3.31987	3.20523	2.87405	3.75277	3.85577	3.70856	8.5562	9.02098	8.75169	13.0896	13.0718	13.3686
RoP03G01015	164.454	154.26	152.657	159.803	148.881	153.199	52.569	51.4682	50.973	26.3418	23.9997	21.645
RoP03G01017	0	0.017269	0.108849	0.243991	0.091463	0.199438	0.979991	1.47096	1.27686	3.08978	3.72216	3.28048
RoP03G01020	49.8086	46.9364	46.0766	16.5023	15.2387	17.002	10.4033	9.85809	11.598	7.18762	7.1697	5.75214
RoP03G01021	0.388081	0.605744	0.566015	1.00752	0.83198	0.930521	1.12776	1.17038	1.14582	0.864129	0.770588	0.88576
RoP01G01214	3.73504	4.3806	3.66403	1.97425	2.28442	2.10352	1.46142	1.4813	1.58783	1.09481	1.04915	1.10079
RoP03G01024	0.084095	0.08499	0.060635	0.063253	0.060119	0.06093	0.075233	30.117	28.2755	0.072003	25.2009	21.9891
RoP03G01029	0.578692	0.667682	0.338087	1.1253	0.635184	0.683229	1.72204	1.55532	1.80268	0.534013	0.709827	0.634916
RoP03G01032	3.56699	3.52005	2.92144	3.2483	2.49974	3.31466	2.50701	2.08788	1.68336	0.838782	0.895635	0.93342
RoP03G01034	0.254647	0.17331	0.124102	0.592323	0.284548	0.311241	0.970546	1.18169	0.972532	3.31144	2.73949	2.46647
RoP03G01036	25.462	25.3429	27.0526	35.6939	43.6847	43.8957	70.1561	65.5502	66.3408	75.8758	76.4505	67.1667
RoP03G01037	0.191927	0.243614	0.160253	0.499873	0.192396	0.380556	0.871477	0.416492	0.687586	0.739298	0.849376	0.786226
RoP03G01051	19.7159	20.7313	21.1789	17.5585	13.6917	15.739	12.1482	10.7455	11.1039	8.60748	9.23347	7.16817
RoP03G01075	0	0.245904	0.169979	0.462608	0.596877	0.440679	0	0.156477	0.095321	0.050597	0	0
RoP03G01077	1.94114	1.09723	0.595617	1.83805	2.20472	1.78547	3.89666	3.3534	3.38832	5.0157	4.19662	5.31409
RoP03G01078	2.28414	3.00853	3.49292	4.82667	3.97339	4.44806	9.23279	8.18851	8.9576	16.0052	15.7832	14.3161
RoP03G01086	4.35242	4.07921	4.28971	4.17053	3.56973	4.1343	4.36	3.76965	3.6833	1.89455	2.19885	2.06648
RoP03G01092	1.5099	1.93295	1.08777	2.32882	2.50611	2.6744	3.85673	2.99489	3.26144	3.6178	2.07047	3.20643
RoP03G01097	0.147858	0.147552	0.213593	3.70818	3.40524	0.154421	0.114107	3.08888	0.141525	4.09323	0.319665	4.00748
RoP03G01109	3.14354	3.42094	3.34759	1.19917	1.22924	1.46566	1.36023	1.23976	1.12006	0.961652	1.20389	1.18916
RoP03G01112	0.235077	0.475891	0.274466	0.276027	0.940855	0.845643	0.913143	1.09133	1.33315	1.73658	1.86557	1.50123
RoP03G01116	2.02352	1.96563	1.99201	4.02862	3.60851	3.74909	4.36621	4.52229	4.79272	3.68729	4.18804	3.3948
RoP03G01120	0.153473	0.450032	0.172774	0.362646	0.129468	0.041647	0.677759	0.440943	0.439463	0.424613	0.358273	0.476182
RoP03G01123	0.563204	0.65181	0.494319	0.580505	0.514227	0.719828	0.498098	0.470575	0.37056	0.239002	0.178356	0.321044
RoP03G01124	0.880367	1.06373	0.710593	0.814782	0.819182	0.822249	0.716866	0.610074	0.539134	0.411794	0.421551	0.31039
RoP03G01126	0.986947	1.03922	1.02735	1.20221	1.73088	1.20161	0.696653	0.672136	0.756525	1.33513	0.858302	1.06775
RoP03G01131	1.48714	1.33719	1.63355	0.83819	0.781173	0.885887	0.712904	0.573305	0.715931	0.594702	0.582804	0.51775
RoP03G01132	1.75512	1.83154	1.79369	2.16735	1.74152	1.9531	0.412443	0.494934	0.565461	0.172451	0.21471	0.107971
RoP01G01226	13.7375	13.3274	12.2053	12.981	12.7039	12.0328	16.3069	16.8063	16.1429	8.4806	6.73777	7.61207
RoP03G01140	1.89264	2.14865	2.19372	2.97727	2.39344	2.243	0.474941	0.490569	0.532353	0.105456	0.0932977	0.106297
RoP03G01142	2.33528	2.11698	2.2613	2.41241	1.97845	1.87984	1.09465	0.864051	0.910022	0.824166	0.654186	0.993075
RoP03G01155	1.33928	1.84782	1.35913	1.72333	1.88485	1.94296	3.46248	3.25988	3.82171	4.52061	4.85655	4.88929
RoP03G01156	1.48064	1.93274	1.58339	0.549931	0.537524	0.667856	1.18888	0.754633	1.0737	0.797133	0.731797	0.83966
RoP03G01173	13.2994	14.5706	13.7213	16.1863	17.0962	16.0027	29.9689	27.7734	26.9846	35.1388	35.6521	33.5916
RoP03G01175	0.986276	1.17502	0.911759	0.748621	0.667923	0.592555	0.793551	0.634186	0.65124	0.458331	0.506468	0.345594
RoP03G01182	3.93503	3.26959	3.69671	7.6503	6.62415	7.224	5.373	5.22854	5.31215	3.57745	3.00589	3.12209
RoP03G01183	123.688	119.674	119.037	209.465	190.057	199.705	184.425	172.468	173.152	62.885	61.633	58.3308
RoP03G01187	36.3262	38.1354	36.4804	27.4625	31.5261	30.9339	28.8958	30.1696	26.9499	14.2925	13.158	13.4725
RoP03G01199	1.06786	0.675371	1.2937	0.194227	0.143645	0.405445	0.460867	0.532834	0.501162	0.411362	0.593111	0.209919
RoP03G01210	1.9389	2.28777	2.19768	2.75892	2.55121	1.72827	0.209543	0.189243	0.364012	0.014704	0.064146	0
RoP03G01221	0.380009	0.464818	0.33843	1.16313	1.87806	1.2755	1.85134	1.86438	2.78287	0.790243	1.23983	0.931522
RoP03G01220	3.53089	3.62319	3.77625	2.34565	2.20816	2.05076	1.28291	1.31153	1.20037	0.172396	0.189246	0.123312
RoP01G01234	5.47729	4.86589	4.21716	3.7921	3.28426	3.08518	2.15259	2.36288	1.91843	1.62712	2.06011	1.95916
RoP03G01240	0.030383	0.284909	0.230347	0.292294	0.4647	0.573926	0.967418	0.987644	0.986928	0.737135	0.643458	0.150212
RoP03G01242	7.25672	8.5392	5.89505	10.8197	8.81598	10.0897	17.4588	18.7662	15.9559	24.4252	28.4421	24.7864
RoP03G01247	4.64736	4.7929	4.66697	2.21911	2.68116	2.76454	1.83375	2.59726	1.9386	2.03621	2.38058	1.83284
RoP03G01268	2.39826	2.62846	2.71478	1.13472	1.38144	1.46532	2.58023	1.7277	2.05722	4.14496	5.0686	4.53535
RoP01G01238	1.6882	1.35906	1.18518	1.29254	0.898954	1.10479	2.11753	2.28185	1.96404	3.168	3.0437	3.70937
RoP01G01240	2.08165	1.63791	1.74319	3.41695	2.63706	3.32944	3.74048	3.33129	4.39433	4.27096	4.99979	4.99861
RoP03G01309	0.284482	0.405985	0.241783	0.161122	0.429914	0.409059	0.753815	0.615645	0.564191	0.514573	0.551381	0.564083
RoP03G01326	0.213198	0.388541	0.280708	0.410639	0.520105	0.550617	0.437817	0.635063	0.575345	0.986509	1.05596	0.884753
RoP03G01327	0.654111	0.694565	0.526433	1.1558	0.994069	0.908921	1.49217	1.17024	1.16471	0.926865	0.876669	0.624386
RoP03G01351	8.52159	7.90683	8.89636	9.92165	11.5792	10.6759	7.05738	7.34605	7.53877	4.22442	3.82369	4.40053
RoP03G01356	7.40263	6.44212	7.14218	3.14532	3.27566	3.63838	2.02318	2.25905	2.60181	0.888604	0.670999	0.775877
RoP03G01362	1.96249	1.53467	2.14806	5.41198	4.88353	3.77169	5.80028	7.71129	8.01705	4.11961	3.23724	3.09426
RoP03G01364	0.288405	1.95476	1.78723	0.387682	0.037628	0.066516	0.435128	0.247777	0.407504	0.030284	0.062228	0.006523
RoP03G01375	0.231088	0.638575	0.524184	0.213493	0.694078	0.190944	0.466465	0.440414	0.411813	0.814583	0.943064	0.883008
RoP03G01382	40.8066	40.0262	38.5713	24.2181	32.2056	32.1555	19.7736	21.5459	21.1428	16.5973	15.3276	14.9308
RoP03G01388	0.180871	0.146057	0.351321	0.820029	0.501236	0.410079	0.306938	0.803206	0.761823	0.483693	0.569028	0.437185
RoP03G01389	27.8673	27.9789	27.6907	28.3067	28.1961	29.0748	19.7266	19.7379	19.6565	10.8075	10.4682	9.04563
RoP03G01390	3.19582	3.40725	3.40828	0.230554	0.137233	0.257909	0	0.046306	0.054913	0.014104	0.05464	0.012925
RoP03G01391	39.9235	38.7692	37.7365	2.67571	2.37216	2.0227	0.190797	0	0.309087	0	0	0
RoP03G01418	6.87668	6.2225	7.63207	2.97365	2.86091	3.24565	2.76603	2.25052	2.25135	1.36991	1.10296	1.05054
RoP03G01422	0.897448	1.01436	0.65529	0.638889	0.929147	0.520233	0.742236	0.818864	0.792337	0.321366	0.166128	0.143749
RoP03G01424	7.65579	8.62917	8.97909	4.72825	6.07591	6.73599	3.5051	4.10494	3.2489	2.96412	2.65172	2.79817
RoP01G01251	1.14832	1.05076	0.810898	0.724564	0.909163	0.674513	4.40203	3.71242	3.75978	9.98134	9.85837	8.4254
RoP03G01428	2.43655	2.43938	2.37469	3.64471	5.23061	5.41679	27.515	27.4189	27.2275	85.2927	88.4513	84.6341
RoP01G01252	1.45361	1.82211	1.68247	0.201482	0.212008	0.151421	0.014816	0	0	0	0	0
RoP03G01441	17.7001	17.3394	18.4844	16.0035	14.5603	13.4442	12.0425	12.0849	10.7856	5.86635	5.09939	5.57802
RoP03G01445	0.654187	0.625032	0.62796	0.325006	0.290831	0.190351	0.092461	0.044503	0.115621	0.098601	0.088431	0.100923
RoP03G01458	0.884041	0.787883	0.663592	1.80903	2.60269	3.02002	4.00097	1.87243	3.54961	2.81114	7.51664	5.56958
RoP01G01255	5.09096	3.86799	4.64581	3.09548	3.24302	3.40119	5.87096	3.91186	6.39048	2.28341	2.41381	2.90137
RoP03G01478	4.74155	4.99903	5.16975	2.44512	2.44122	2.44278	0.987602	1.37946	1.32572	0.67808	0.589366	0.611739
RoP01G01256	101.826	102.355	58.4055	135.837	129.185	127.503	73.1133	70.7309	70.277	52.4576	54.02	52.6504
RoP01G01257	10.3885	9.19067	8.30861	7.38464	8.3868	9.09882	4.99563	4.38234	4.94196	1.98473	1.64866	2.08976
RoP03G01497	7.00435	4.01447	5.31265	5.61371	1.94265	2.83954	3.41629	3.27379	3.38724	1.09728	1.41247	1.51139
RoP03G01498	1.75532	1.6665	2.01079	1.53321	1.67668	1.83677	2.30717	1.97565	1.80528	0.98267	0.923385	0.659541
RoP03G01504	190.644	184.281	185.32	278.635	304.916	316.348	514.027	480.41	490.816	623.688	631.867	652.89
RoP03G01505	17.7438	16.8352	19.0269	9.58892	13.5325	13.0718	5.21431	6.30701	5.93834	1.60498	1.74366	1.84524
RoP03G01506	23.773	23.7938	25.4093	16.6033	18.4775	17.828	6.15063	6.71449	6.62207	2.32422	2.35654	2.28826
RoP03G01511	3.06891	2.90066	3.06094	2.06899	1.37798	1.88368	2.93526	2.86656	2.99816	3.78792	3.95284	3.3111
RoP03G01517	4.3736	3.90274	4.74553	7.0771	6.17988	6.24875	10.4573	15.1998	11.2403	15.5557	14.9341	13.1767
RoP03G01518	127.687	130.539	129.785	98.8458	97.1321	97.3432	68.6929	67.6321	69.8554	38.2288	37.0908	35.7961
RoP01G01260	0.669913	0.477452	0.778348	0.804562	0.774028	0.941663	1.56453	1.56394	1.7841	2.57724	3.03794	2.2871
RoP03G01526	0.37034	0.313831	0.535845	0.575025	0.331797	0.595397	2.50908	3.03224	2.17426	5.67283	6.50508	6.27065
RoP01G01261	41.3872	37.9971	40.9144	32.0436	33.6376	31.9567	18.4632	18.6674	16.8851	2.87865	3.17914	2.39472
RoP03G01537	0.565925	0.612559	0.792083	0.471187	0.54325	0.417245	3.69557	3.80907	3.10943	7.983	7.75763	8.49358
RoP03G01540	47.9231	45.7389	46.0077	55.1084	60.7315	67.5258	113.389	113.347	108.759	133.266	130.429	129.304
RoP03G01544	0.242833	0.491643	0.529102	0.432033	0.507475	0.376245	1.31797	0.991914	0.850906	1.63407	1.6372	1.40654
RoP03G01546	34.2277	33.7369	37.4705	15.4419	14.3951	16.2673	17.025	16.2068	18.3628	20.2134	13.9219	19.765
RoP03G01547	12.0523	12.0917	15.0076	5.98531	5.20021	5.62073	5.1141	4.97296	5.38168	4.61664	5.5578	6.75652
RoP03G01553	19.1433	20.9458	21.3081	16.3495	14.4806	14.3523	8.37097	9.17238	8.44024	4.03409	3.32456	4.11972
RoP01G01263	65.3407	60.4292	61.5057	31.0894	38.9444	41.3541	18.2267	20.6291	20.626	7.02299	6.67571	7.32796
RoP03G01571	3.15433	4.51739	4.02759	6.12596	4.46226	4.40786	8.61828	7.45464	8.33787	10.1102	9.28276	8.1259
RoP01G01264	20.6797	17.5265	18.1528	32.3934	29.7127	28.7224	13.6558	13.5923	14.1661	6.12854	6.0105	5.77225
RoP03G01586	25.6012	22.8843	24.5706	19.9625	19.6518	22.0586	10.1669	10.7499	10.7751	7.11238	7.12691	7.53215
RoP03G01591	20.726	20.8458	19.9203	13.2133	13.1815	14.7839	9.54974	10.1023	10.3932	7.08907	7.14555	7.66783
RoP03G01593	24.1282	27.4552	28.5123	26.2478	27.1882	30.0377	19.502	22.0689	20.996	10.7069	10.6057	9.17632
RoP03G01594	5.13456	5.80942	5.7569	1.98008	2.61163	2.33964	1.45168	1.04067	0.941894	0.640342	0.342223	0.89082
RoP01G01266	3.70285	3.93409	3.66298	1.5226	2.28041	2.18741	1.37406	1.05431	1.25808	0.104721	0.334665	0.268981
RoP03G01596	17.4242	17.2935	17.2064	19.7746	24.8651	24.7192	26.5752	26.3153	23.5928	9.11873	9.07373	8.09227
RoP03G01602	2.40026	1.83999	2.18675	2.78793	2.30682	2.16334	4.22185	4.03012	3.82932	6.38227	6.19982	5.13918
RoP03G01604	2.19057	1.80532	2.01216	2.69169	2.25984	2.09157	3.93735	3.73348	3.68209	5.70327	5.9135	4.46631
RoP03G01605	3.7392	4.72057	5.21337	2.41762	2.73522	2.38026	3.04135	3.39644	2.83346	1.97825	1.75173	2.17012
RoP03G01622	0.293761	0.216621	0.276269	0.502499	0.187905	0.221316	1.36677	0.999593	1.27665	3.54689	2.83724	2.33364
RoP03G01625	36.1629	37.4327	36.829	38.4082	33.1013	32.426	19.2579	17.9741	17.9086	5.54841	5.23064	5.09643
RoP01G01269	0.514119	0.592504	0.456545	0.145978	0.164971	0.170558	0.359807	0.485545	0.156067	0	0	0
RoP03G01632	0.37765	0.655105	0.741548	0.695869	0.656219	0.535318	0.445276	0.588896	0.604576	0.29497	0.274467	0.285336
RoP03G01642	8.60339	9.45823	8.65366	4.39665	4.64847	4.96273	4.44522	4.40883	4.11617	4.94034	4.10909	4.03258
RoP03G01644	6.07669	6.51854	5.20314	12.0326	11.2612	11.6145	18.7909	19.1379	20.8753	29.5716	28.5488	24.9534
RoP03G01649	28.5951	23.7689	28.2319	35.3398	39.2063	32.8439	56.2468	55.5025	61.0352	65.719	58.1087	69.4611
RoP03G01651	1.32965	1.11118	0.887381	1.51812	1.53962	1.58373	2.18282	2.21119	2.34418	2.25065	2.34981	2.5224
RoP03G01658	13.7219	12.975	14.9489	18.2293	20.9592	21.8175	32.4151	32.9395	23.2663	42.9013	40.7394	30.8998
RoP01G01273	1.25751	1.35425	1.36254	0.255951	0.266395	0.371059	0.286126	0.340426	0.341115	0.247549	0.287677	0.129234
RoP03G01661	1.2008	1.36127	1.34922	1.89776	1.77858	1.63649	3.07363	3.01069	2.78322	4.58115	4.86494	4.22305
RoP03G01663	3.69696	2.96742	2.42329	1.93234	1.43307	1.808	1.33738	1.54571	2.15666	1.12074	1.36569	1.40232
RoP03G01666	0.162664	0.12781	0.394083	0.917661	0.658627	1.35113	2.10839	2.96461	2.66634	3.3805	3.45533	3.26621
RoP03G01667	4.18042	4.79602	4.5328	3.75712	3.34381	5.02192	8.02117	7.37374	7.84811	10.4579	11.9496	11.4056
RoP03G01668	10.6745	9.50557	10.984	5.0793	5.29102	5.64439	4.56005	4.70106	5.11618	5.41351	4.67879	4.58342
RoP03G01671	0.275115	0.221821	0.504353	0.313286	0.140188	0.214429	0.746985	0.651914	0.698415	1.48685	1.50216	1.31619
RoP03G01684	1.07321	1.12899	1.0269	1.40434	0.52376	0.798895	0.322095	0.345411	0.396782	0.198415	0.419579	0.37478
RoP03G01695	8.46795	9.4712	9.55786	12.6636	11.8638	12.4284	28.9837	25.616	24.4797	37.6734	34.9514	31.9595
RoP03G01698	4.34194	3.35435	4.00893	3.09238	5.21441	6.58063	8.48105	9.69262	8.95536	6.54582	6.48418	5.90244
RoP03G01711	0.406809	0.405967	0.255344	0.24604	0.239109	0.191548	0.53363	0.505904	0.371446	0.769517	0.611951	0.546546
RoP03G01712	8.2647	7.83137	7.8151	10.5957	10.3207	9.4292	16.9087	14.8835	17.056	23.8351	23.3597	19.9498
RoP03G01721	6.37881	7.7035	7.73412	8.17094	8.54776	8.39421	13.7623	13.1904	12.3227	16.9515	17.2705	16.6521
RoP03G01723	0.42981	0.506542	1.06886	0.866266	1.03134	0.72824	1.79647	1.48995	1.1681	0.719711	1.12092	0.465268
RoP03G01736	7.75959	7.73086	7.62153	6.00704	6.85463	7.88472	5.16504	5.28109	5.34874	3.42437	3.57165	3.46063
RoP03G01737	3.99967	4.18137	4.73938	1.5714	1.05023	1.03457	0.798672	0.801061	0.620827	0.286064	0.279762	0.119516
RoP03G01738	1.27087	1.35707	1.45637	3.09737	2.78598	2.66325	6.52926	5.76373	6.34849	6.88384	7.67226	6.83023
RoP03G01739	2.7614	2.43346	3.32233	3.5373	3.16604	3.55411	2.54234	2.43413	2.45465	0.708739	0.396355	0.633609
RoP03G01741	7.07702	7.37969	7.08761	2.36384	2.15844	2.20783	1.90449	1.62024	1.49666	1.41482	1.39877	1.3003
RoP03G01744	2.83254	3.24632	3.00099	0.905705	0.712752	0.844923	0.301577	0.581644	0.328152	0.167234	0.126517	0.064722
RoP03G01747	83.6193	78.6525	80.0023	50.7052	66.2022	70.945	25.7835	26.3892	22.7351	7.68022	7.79637	6.92046
RoP03G01749	0.008393	0.060593	0.184859	0.879771	0.045745	0.028111	0.435609	0.221195	0.373172	1.01084	0.859457	0.954093
RoP01G01283	2.3128	2.21494	2.40301	5.15549	4.26118	4.63913	4.56038	5.2903	5.34489	4.97944	4.73524	4.89571
RoP03G01757	38.1792	38.4332	36.6075	25.8712	23.8396	25.1586	20.778	22.61	21.5262	10.8164	11.3536	13.6549
RoP03G01758	12.0815	11.974	11.1478	11.7731	11.7493	12.1049	7.91354	7.83882	7.31737	3.82528	4.07512	3.62941
RoP03G01764	6.4849	7.78694	6.62401	7.90836	8.09655	8.3316	15.4212	15.1794	14.0951	29.7676	29.8975	27.4208
RoP01G01284	11.1503	10.9234	10.6989	7.56328	12.4094	11.9804	6.73071	7.92457	7.4638	3.07638	1.5825	1.80559
RoP03G01767	48.5795	47.0908	46.3682	79.5187	71.3625	71.9257	91.1891	99.4516	98.1936	142.663	140.628	129.858
RoP03G01775	15.4353	15.8458	15.2978	19.3859	20.1847	19.8259	38.9317	40.8599	37.3325	30.9091	33.4837	32.309
RoP01G01285	1.08221	1.30656	1.41428	1.65261	1.00627	1.19033	1.95379	1.49816	1.93671	3.28102	3.10911	2.61423
RoP03G01777	91.3036	95.0564	91.7375	141.279	146.074	147.364	186.859	187.538	183.092	213.045	211.422	198.34
RoP03G01778	1.0467	0.876582	0.637167	0.303627	0.544714	0.123886	0.40147	0.307312	0	0.140759	0.143179	0.279668
RoP03G01779	15.6616	14.7966	16.5606	21.8257	19.3209	19.7408	33.018	36.4441	37.4079	13.8107	14.6649	13.7363
RoP03G01780	5.43205	5.1113	5.5067	3.29666	3.75053	3.3454	1.67569	2.17165	1.51933	0.84416	0.750202	0.821892
RoP03G01784	4.47526	5.09385	4.51648	3.74886	3.74542	4.20851	2.6061	2.46409	2.55222	1.30426	1.35859	1.70853
RoP03G01785	3.24098	3.40344	2.98422	4.83956	4.45182	4.37583	9.02138	9.30562	8.09551	7.29295	7.13173	7.02404
RoP03G01786	24.3367	22.4086	23.3032	35.8284	34.9152	34.9618	6.2556	6.55291	6.79184	3.76054	3.21756	3.48844
RoP03G01790	11.1017	11.322	11.9579	4.2783	4.61431	4.65857	4.67839	4.25507	4.72506	2.17235	1.97917	1.71609
RoP03G01793	10.3852	8.30284	9.68159	4.03325	5.11271	5.77051	5.43692	6.54281	7.28764	3.725	3.15557	2.68876
RoP03G01794	0.490943	0.723738	0.454043	0.046342	0.035015	0.038201	0.127186	0.028085	0.107815	0	0.024209	0
RoP01G01287	36.7821	34.8516	35.4392	33.7787	34.9339	36.6173	24.4727	23.8344	22.0515	17.9988	17.2438	16.339
RoP03G01807	2.75129	2.43591	2.35709	1.09445	0.972819	0.578739	0.666871	0.79428	1.15599	0.403567	0.222098	0.478483
RoP03G01808	14.3872	12.8242	14.4377	6.72613	7.02203	7.61919	5.79436	5.5158	5.7727	4.20422	4.27	3.37042
RoP01G01288	3.17017	2.33666	3.12993	2.08181	2.02722	2.44239	3.95002	3.62369	3.98141	6.71082	6.59312	6.50109
RoP03G01818	0.980721	0.908265	1.217	0.688986	0.625739	0.411115	0.406496	0.516362	0.186064	0.220344	0.163078	0.210253
RoP03G01821	0.469424	0.837826	4.09377	0.605845	7.78735	6.58722	9.14396	9.05355	9.27021	12.7952	11.3802	12.7754
RoP03G01822	3.17968	3.39726	2.94371	4.00714	3.45854	3.72148	5.05368	5.46376	4.27015	6.74127	6.08024	5.68037
RoP03G01823	1.04027	0.800194	1.04692	0.174293	0.166175	0.171064	0.24256	0.383036	0.270143	0.151478	0.030382	0.170589
RoP03G01824	1.77318	1.6664	1.28611	0.334804	0.515151	0.705594	0.400326	0.398486	0.306528	0.157325	0.031679	0.135522
RoP03G01830	10.1554	7.61917	7.49393	2.44403	3.93307	3.89694	4.99587	5.17389	4.51369	6.01306	5.71384	5.5927
RoP03G01831	0.320391	0.071839	0.122699	0.511695	0.502849	0.329832	0.891659	1.20006	1.17827	2.06632	1.81491	1.62046
RoP03G01834	2.63567	1.99592	1.55393	2.17363	2.47665	2.38631	0.950194	1.58638	0.900133	0.884219	0.57671	0.766933
RoP03G01836	2.86141	2.41742	2.37973	1.04701	1.44594	1.4902	1.29618	1.45878	1.64889	1.1321	1.30035	0.898532
RoP03G01837	0.341258	0.348122	0.234788	0.355254	0.443759	0.384216	0.886627	0.44578	0.671494	0.815915	0.82056	0.904063
RoP03G01839	24.4797	25.6806	25.8911	17.4027	15.1938	16.1673	15.6745	11.4545	14.7561	9.04892	11.3768	10.9012
RoP03G01842	1.49463	1.41846	1.66803	2.19252	3.38316	3.52379	5.27715	4.75665	5.28729	9.01133	8.18592	7.98727
RoP03G01851	5.82886	5.68687	5.79797	2.5263	2.73373	2.55378	0.50603	0.464443	0.591559	0.40084	0.342719	0.289906
RoP03G01855	9.51653	7.60815	7.59071	5.35498	6.80406	6.94541	4.42001	4.47115	4.26008	2.14858	2.16324	2.01052
RoP03G01859	0.072208	0.117466	0.168847	0.293786	0.28478	0.391664	0.676832	0.612126	0.405331	0.864611	0.908008	0.77449
RoP03G01862	38.4234	35.5992	37.4607	34.9981	26.5967	27.6326	6.76504	7.11028	7.21865	1.26484	1.11533	0.802687
RoP03G01865	1.94781	2.00242	1.81033	1.41317	1.7804	1.42551	9.38555	8.43336	9.26701	21.6014	18.9481	17.7932
RoP01G01293	14.9761	14.8902	15.4114	17.2118	18.6967	19.4937	25.5385	24.851	23.4163	31.5813	31.3059	29.6573
RoP03G01870	1.86988	1.52604	2.00946	2.00975	2.44996	2.59732	4.51679	4.28651	4.10178	3.40757	3.24305	3.02948
RoP03G01872	10.7128	9.29026	8.52598	13.2757	12.4098	13.7188	19.5494	18.8415	18.2843	19.2607	21.5533	19.6469
RoP03G01874	16.4528	16.7662	18.9625	2.96091	3.12467	2.91367	0.452277	0.522419	0.410617	0.145075	0.098861	0.158004
RoP03G01875	28.429	28.9364	30.1849	7.39556	4.90023	5.10704	0.555196	0.871752	0.413008	0.136839	0.316475	0.049749
RoP03G01880	0.280012	0.190527	0.222805	0.374659	0.252556	0.437468	3.88375	3.0178	3.16039	8.32196	8.45693	8.58616
RoP01G01294	15.4304	16.3766	16.5587	19.9304	20.1067	21.5181	38.9324	40.8989	36.8453	41.3335	43.4293	41.2453
RoP03G01883	0.018985	0	0.041627	0.033128	0.041759	0.085956	0.268243	0.438795	0.355277	0.652119	1.22485	1.06607
RoP03G01888	0.486315	0.937876	0.728836	0.419205	0.474632	0.64316	1.35129	0.902021	0.63366	1.39222	1.35045	0.984788
RoP03G01909	58.4427	55.583	56.1673	58.5232	51.5258	54.7025	24.7687	24.2162	23.3676	9.21476	8.21909	7.70243
RoP03G01911	21.0752	20.2056	19.0208	12.8388	13.8609	11.2536	9.70548	10.0044	9.66685	5.95661	5.00832	5.47687
RoP03G01923	107.178	106.182	102.128	154.022	144.57	146.124	144.752	149.722	151.568	237.422	225.992	225.64
RoP03G01930	32.3018	30.6088	31.9943	11.3954	11.8951	11.5285	3.60857	3.61714	3.62657	6.65274	5.59593	6.05908
RoP03G01933	1.04837	1.24547	1.29257	0.629366	0.698134	0.704849	0.371243	0.673597	0.496961	0.258821	0.353648	0.352332
RoP03G01962	183.921	185.391	187.972	102.149	98.4865	100.599	29.8923	30.6163	30.2702	20.1757	19.362	19.2382
RoP03G01967	3.80396	4.06489	3.87842	4.25765	4.25658	4.13914	3.38193	3.36724	2.70905	1.27916	1.2899	1.06805
RoP03G01968	0.360565	0.163516	0.35368	0.472639	0.61993	0.611663	0.202987	0.319196	0.101625	0	0	0.037419
RoP01G01301	1.51456	1.02594	1.11039	0.461698	0.589781	0.543791	0.336749	0.466985	0.402405	0.13193	0.221383	0.129857
RoP03G01975	0.858689	0.512941	0.581337	0.149227	0.156528	0.032773	0	0	0.037249	0.006277	0.020623	0.011267
RoP01G01302	0.296458	1.47539	0.1163	1.53771	1.29477	0.926453	0.52347	0.215806	0.452498	0.027462	0.110575	0.331136
RoP03G01983	1.66143	1.31142	1.49138	0.493758	0.586191	0.54191	0.544831	0.421396	0.481176	0.185802	0.366228	0.149105
RoP03G01984	1.80956	1.4915	1.29931	2.73339	1.99226	2.08857	5.79346	5.0579	4.99822	11.9009	14.4779	12.2179
RoP03G01987	0.175403	0.783576	0.71891	1.09786	0.967063	0.892266	0.879566	2.08394	1.93144	1.51578	1.83502	1.4419
RoP03G01990	1.71081	1.70664	1.50893	2.15823	1.59214	1.93783	2.79551	2.87348	2.85396	3.85253	3.85711	3.45622
RoP03G01998	2.57445	1.94321	2.89825	2.645	2.1872	1.75893	0.833416	0.975725	0.325962	0.357026	0.46473	0.534638
RoP03G02024	0.110494	0.084458	0.102611	0.080214	0.105633	0.072408	9.04856	11.8998	0.106003	0.097805	0.098965	0.082365
RoP03G02032	208.622	215.036	210.511	107.551	98.4676	104.862	183.087	172.215	170.558	265.161	263.153	231.727
RoP03G02054	6.10395	5.96522	6.67704	7.13939	6.89409	6.57558	11.7433	11.3569	11.495	17.8337	17.979	17.3038
RoP03G02088	15.221	14.2525	13.5076	9.51565	10.7847	11.2986	6.81484	6.92758	7.04643	5.08843	4.56219	5.55917
RoP03G02106	1.4229	1.45227	1.49154	2.43184	2.56252	2.19963	3.43875	3.36921	3.32612	3.87094	3.76235	3.58363
RoP03G02111	0.77949	0.971016	0.73936	1.16891	1.88481	2.23377	2.93011	3.60351	3.1423	1.54767	1.909	1.52808
RoP03G02119	115.249	119.707	119.751	212.443	210.794	221.131	129.535	130.158	130.202	20.748	20.3739	18.6102
RoP03G02126	60.614	55.488	53.9704	17.7676	30.765	30.8233	22.5934	24.0217	17.9912	10.2786	10.9296	11.1072
RoP03G02127	74.31	68.9757	70.2007	34.8194	42.6037	47.1875	31.105	31.6338	29.5287	16.3913	15.0509	14.9813
RoP01G01316	18.0615	17.1075	16.5411	12.2687	11.4318	12.0167	12.3193	12.6326	11.8544	7.34029	7.04779	8.27489
RoP03G02133	1.25485	1.36456	2.16036	4.5829	2.57179	3.98679	2.57124	3.73294	2.6093	2.21865	1.80415	2.00357
RoP03G02141	0.93565	1.27562	1.15438	0.387017	0.301554	0.517252	0.678678	0.521626	0.706381	0.842154	0.915902	0.56171
RoP03G02142	3.44544	3.83152	3.48558	4.74928	5.53276	5.74116	7.98715	8.81832	7.56133	5.89977	6.49555	7.21016
RoP01G01318	8.54795	8.37799	8.14247	4.51322	4.67902	4.73147	3.20468	3.1596	2.89856	0.875416	0.78637	0.824062
RoP03G02152	1.48027	1.52339	1.57658	0.980846	1.19086	1.15183	0.790468	0.906592	0.559367	0.573906	0.684307	0.401764
RoP03G02154	131.472	134.328	133.378	66.8453	60.7058	60.2779	31.1769	31.5553	32.1722	15.1752	16.164	14.1585
RoP03G02177	8.06124	9.5834	8.46212	8.91951	10.8378	12.3335	18.1247	17.9488	16.5288	20.6301	19.9106	17.4012
RoP03G02184	3.87541	3.62639	4.50378	0.916598	0.558198	1.00622	0.974848	1.09522	1.00286	0.430897	0.176491	0.234004
RoP03G02188	156.981	152.264	156.148	174.527	159.24	162.282	56.5594	53.569	53.7782	21.8687	21.75	19.952
RoP03G02189	0.923327	1.01851	1.52836	0.344351	0.449106	0.451314	0.216875	0.215989	0.31057	0.250101	0.070987	0.098784
RoP01G00140	17.8667	20.2339	19.2509	20.7369	22.4937	22.0261	53.7791	54.7831	51.9795	87.5234	90.4021	76.1135
RoP03G02206	0.06412	0.164457	0.175656	0.058446	0.081573	0.325195	0.871567	0.378095	0.132931	1.55546	1.73072	0.788545
RoP03G02214	0.644503	0.720069	0.585519	1.13898	1.07735	0.583757	0.376712	0.329846	0.272836	1.16944	1.13735	1.14773
RoP03G02216	4.78119	4.72785	4.23	4.44094	4.63432	4.83664	4.0989	3.86222	3.98812	1.98766	1.96104	1.46341
RoP03G02219	0.832541	0.647087	0.881731	0.416426	0.367294	0.343058	0.630147	0.479772	0.352388	0.270815	0.437631	0.334789
RoP03G02221	18.2863	17.4236	18.1355	7.41565	8.45791	8.12508	6.72269	6.38645	7.50348	3.86182	3.83725	3.12353
RoP03G02222	3.94934	4.0433	4.2404	2.43065	3.29485	3.48589	8.14236	7.52589	6.67489	8.5018	8.85999	7.91217
RoP03G02227	116.578	114.128	110.842	68.8879	65.9013	67.4281	11.5542	11.0884	10.8301	8.63591	6.35811	5.90925
RoP03G02228	0.928657	0.687021	0.590483	0.070536	0.050807	0.169038	0	0	0	0.032261	0	0
RoP03G02229	12.6776	12.0874	14.2873	15.2553	13.6768	15.5051	21.8646	21.9225	21.8834	42.0501	43.6862	40.3867
RoP03G02232	0.609027	0.50608	0.841772	1.46064	1.33481	1.51926	3.89725	4.00067	3.82117	5.90496	5.57872	5.7773
RoP03G02234	1.50514	0.821859	0.720509	0.574573	0.684619	0.900054	1.4097	1.10316	2.07583	2.16172	2.57384	2.70457
RoP03G02235	0.222202	0.153183	0.422899	0	0.131901	0.139779	0.457491	0.718329	0.444206	0.447148	0.750251	0.647463
RoP01G01326	1.64458	1.41552	1.40494	1.75575	1.54744	1.55876	1.40124	2.36842	2.65582	4.59312	4.17451	3.76907
RoP03G02241	8.65879	9.1433	8.70082	7.20154	7.3519	7.37462	4.76869	4.85304	4.78757	2.50676	2.36819	2.36781
RoP03G02242	0.844616	0.853236	0.992642	1.24567	1.1046	1.33088	1.51614	1.41768	1.25266	0.26795	0.157389	0.271738
RoP03G02244	0.649237	0.355402	0.679703	1.07246	0.399547	0.737428	1.59303	0.73279	0.753106	1.57834	0.942915	1.34109
RoP03G02245	5.37717	5.89234	5.45816	7.3059	6.63995	6.83131	12.4378	12.6375	12.7131	11.4986	10.9137	12.4198
RoP03G02253	0.731366	0.543397	1.11132	2.20735	1.03251	0.813692	2.13739	1.29411	2.46386	2.23637	2.72697	2.18897
RoP03G02258	3.39961	3.87039	3.45242	6.84642	5.73825	5.23686	8.32386	7.01642	7.38279	10.1641	9.04583	9.09748
RoP03G02263	0	0.02907	0	0.105652	0.060036	0.100696	0.463465	0.712508	0.36584	0.076671	0.155683	0.048382
RoP03G02268	28.3061	26.6347	25.8437	7.70268	7.40425	7.89507	3.89043	3.488	3.73045	2.71279	2.71862	3.10161
RoP01G01329	33.6485	34.2286	34.6939	33.0782	30.1131	30.6489	19.2025	18.9583	20.7969	3.64903	3.83236	3.74372
RoP03G02282	0.700537	1.24076	0.62564	0.136424	0.290902	0.288403	0.074136	0.065878	0.076033	0	0	0
RoP03G02288	1.36671	1.21724	1.35036	0.649168	0.921179	1.02683	0.568962	1.04865	0.823485	0.235209	0.366032	0.217515
RoP03G02296	16.7293	16.953	15.7304	20.0526	22.3778	24.0783	44.8921	46.0792	48.474	45.858	40.3685	39.6587
RoP03G02298	0.10787	0.130895	0.116036	0.06192	0.108188	2.6489	6.13042	5.57632	5.98381	13.5044	15.4251	12.5975
RoP03G02299	2.44118	2.26767	2.61644	0.62962	0.678182	0.791455	0.319093	0.268864	0.229049	0.224772	0.108757	0.120955
RoP03G02305	0.048707	0.137903	0.142393	0.191228	0.19886	0.169865	0.447465	0.469314	0.718875	1.26904	1.28474	1.03174
RoP03G02306	25.3397	26.0066	25.3447	21.1694	19.1977	21.1438	13.3698	13.8854	13.8564	7.29603	8.00256	6.67237
RoP03G02307	0.501596	0.286388	0.331531	0.458231	0.587291	0.517289	1.01432	0.742064	1.02199	0.492622	0.541678	0.266778
RoP03G02308	9.478	10.4638	9.61301	16.1237	21.9634	21.4804	35.5528	33.4605	32.8572	37.4072	36.5549	32.9552
RoP03G02312	0.189225	0.266771	0.226061	0.191388	0.216289	0.283244	1.65294	1.67107	1.54059	3.78717	4.40742	3.76645
RoP01G00141	1.9684	1.98038	2.19243	1.2721	1.67181	1.25121	2.68763	2.0592	2.58449	3.26128	3.39908	2.92422
RoP03G02314	6.22648	5.99437	6.03161	3.62426	4.69922	4.61113	6.94728	8.26615	8.47354	11.4694	9.87511	10.1285
RoP03G02319	3.51788	3.09352	2.30243	7.38789	6.35044	5.32633	9.30788	11.8196	11.7791	23.3876	22.456	17.4285
RoP03G02320	7.50167	7.76254	7.1448	15.1029	13.9645	13.9786	25.0222	26.2752	26.2658	52.2412	51.4983	45.5871
RoP01G01335	10.54	7.78236	21.0927	7.4307	22.8559	24.3996	27.4995	29.5854	26.8695	30.8748	29.3301	29.2453
RoP03G02323	5.31404	5.21637	5.44475	7.07219	6.67975	6.46183	13.5836	12.928	12.3953	18.5849	18.0652	16.5431
RoP03G02325	1.59768	1.70863	1.46706	0.564568	0.543707	0.553134	0.511975	0.495188	0.30231	0.380612	0.421315	0.315979
RoP03G02326	0.809629	0.721384	0.766215	0.305962	0.459977	0.340307	0.259618	0.284217	0.222055	0.119866	0.124874	0.135217
RoP03G02328	0.954907	0.844263	0.677737	0.179386	0.156162	0.059348	0.152263	0.063769	0.102505	0.046939	0	0.023314
RoP01G01336	2.69914	2.71624	2.57085	1.77153	1.35885	1.50757	1.49497	1.17883	1.52276	0.906966	0.819775	0.827177
RoP03G02335	4.11889	5.32658	4.61894	2.43349	2.19101	2.3359	0.685102	0.797616	0.572555	0.126344	0.192701	0.094056
RoP01G01337	199.998	204.687	207.736	241.131	264.692	275.021	246.955	242.754	245.135	85.6871	85.6489	80.8767
RoP03G02349	0.490204	0.600645	0.53591	0.263943	0.521235	0.301527	0.168023	0.374505	0.503365	0.12548	0.222584	0.167848
RoP03G02351	0.226264	0.046794	0.085712	0.125019	0.137348	0.251732	1.67017	1.64261	1.54795	3.50515	2.88679	4.1114
RoP03G02355	5.68952	5.64625	5.20194	1.84462	1.48584	1.67928	1.39338	1.1624	1.19693	0.622856	0.805477	1.01717
RoP03G02358	3.73383	3.74099	3.80367	3.34567	2.73219	3.1849	2.33041	2.19779	1.88254	4.47857	4.19119	4.79106
RoP03G02359	110.552	116.188	116.359	111.891	115.526	119.363	144.567	145.104	142.885	239.999	231.733	224.813
RoP03G02360	9.25272	9.37413	8.88699	3.39808	4.29511	4.26698	1.83641	1.94727	2.03393	0.415125	0.297678	0.693681
RoP01G01340	87.6082	85.3843	83.5647	78.3065	77.0863	80.3847	52.9445	52.4306	53.4929	35.2026	34.6789	32.6878
RoP03G02368	4.75281	4.92731	9.4915	5.74835	11.1627	5.97044	8.23684	7.70461	16.4922	18.9693	18.2812	17.0067
RoP03G02370	0	0	0.055447	0	0	0.025956	0.266799	0.263436	0.375859	0.5249	0.47041	0.634899
RoP03G02371	0.014152	0.091491	0.057436	0.196023	0.037384	0.131331	1.23406	1.03161	0.941805	1.96303	1.52263	1.83775
RoP03G02373	9.88845	7.17354	9.46194	4.30063	5.17789	5.1663	4.54586	3.54063	4.64052	1.99331	2.08526	1.79365
RoP01G01341	0.0596194	0.0769736	0.0542411	0.279013	0.320373	0.394223	0.85163	0.675941	0.748227	2.12084	1.74448	1.4041
RoP03G02381	2.86722	2.32061	2.1988	3.83202	3.67027	4.05276	3.9578	3.73669	3.93173	4.54054	5.43683	4.64214
RoP03G02382	3.14505	2.90601	3.02742	1.58871	1.3254	1.60878	1.98574	1.7147	2.04874	0.739148	0.801316	0.764355
RoP03G02383	2.68815	2.94597	2.6639	4.3211	4.75308	4.54884	5.63074	6.59779	5.7966	6.22819	6.22556	6.1345
RoP03G02385	0.20284	0.65172	0.437931	2.12653	2.22907	2.04983	4.09082	4.38927	4.20423	4.23845	3.88806	3.2034
RoP03G02387	3.80104	3.61986	3.55278	5.77686	6.5635	7.85012	11.6302	12.3142	11.9965	14.5625	14.8428	14.6315
RoP03G02390	14.2337	12.6621	12.3333	11.6347	12.0382	13.5491	18.4611	20.7661	17.3553	28.3043	25.7818	25.6511
RoP03G02394	7.11028	6.32939	6.01476	16.0276	15.4175	16.2475	17.9268	18.2608	16.4503	27.9313	30.2696	28.9082
RoP03G02396	69.0625	75.3028	71.4839	59.0851	61.6827	56.2377	44.6189	46.2883	46.6151	19.3552	22.0427	17.4111
RoP01G01343	2.19521	2.56441	2.15335	1.44058	1.10436	1.40178	0.760179	0.81071	1.05439	0.486904	0.235275	0.526136
RoP03G02398	37.1819	35.2505	34.4428	29.4841	28.418	30.8084	21.3905	22.2727	21.6189	14.8591	14.2241	12.9875
RoP03G02408	6.45409	5.7396	7.28472	8.35243	7.32041	6.90482	11.3465	11.5885	12.6676	14.6614	14.7283	13.1351
RoP03G02412	37.6321	39.091	40.0176	17.8676	19.3421	20.2932	9.19837	8.23156	8.77777	4.38489	4.10285	3.36779
RoP03G02414	0.832082	1.2347	0.757058	0.499648	0.403275	0.663538	0.543933	0.319193	0.110434	0.22894	0.235547	0.057218
RoP03G02418	5.83002	5.98191	5.54575	2.86822	2.9932	2.84373	2.82121	2.49895	2.44904	2.76466	2.04651	2.37482
RoP03G02427	20.8642	21.4557	20.5495	39.3317	39.3852	40.0519	7.37889	7.00763	8.25642	2.3827	2.14621	2.30189
RoP03G02428	20.7062	23.7612	22.02	11.3252	15.7886	14.9471	24.2215	22.0808	21.9731	48.9685	46.8437	45.822
RoP03G02429	32.37	33.0021	30.8835	31.9413	32.5995	37.7003	23.9751	26.5291	23.4869	15.8582	15.7765	16.6621
RoP03G02430	9.27772	9.52728	8.69907	1.44375	1.88963	1.44976	0.369796	0.450776	0.506805	0.287894	0.277769	0.194388
RoP03G02433	33.2311	33.2114	31.8551	33.0687	36.5495	37.2593	53.3262	59.0656	55.8608	112.093	105.282	103.351
RoP03G02435	17.45	17.211	17.9168	9.2132	8.72931	10.6982	2.80552	3.49023	2.80332	1.63094	1.52851	1.54976
RoP03G02440	360.832	363.9	362.597	537.703	547.231	562.19	477.612	482.18	479.481	738.537	726.785	681.91
RoP03G02443	100.415	92.9447	90.2055	169.113	185.054	197.745	144.533	146.697	145.826	33.6105	33.3164	31.1746
RoP03G02452	231.526	229.039	227.142	205.92	202.066	207.191	356.596	336.844	348.59	481.086	494.038	451.561
RoP01G01348	1.96558	1.76535	2.41217	2.41538	2.11324	2.20896	6.66547	6.39096	6.01759	9.44303	9.75508	8.8058
RoP03G02453	7.33878	7.81892	6.78955	16.43	14.2501	15.4211	19.6696	18.9319	18.1363	11.9281	12.2789	10.6732
RoP03G02454	2.82477	8.02237	6.94315	5.32098	7.29452	7.82739	8.04381	8.44513	7.86328	2.43862	6.15712	2.92309
RoP01G01349	1.53994	1.84835	1.41162	0.766764	1.51126	1.7013	0.29541	0.397658	0.217962	0	0	0
RoP03G02465	10.1875	5.26071	5.34508	10.4394	11.1234	10.7268	24.5654	25.1817	28.042	28.2074	29.6012	31.4133
RoP03G02470	0.642213	0.774065	0.669238	0.664891	0.570859	0.624553	1.82546	1.27302	1.44159	1.4649	2.0866	1.61512
RoP03G02481	0.786005	0.670215	0.471483	0.36887	0.48607	0.304508	0.544757	0.431263	0.479056	1.40955	1.15563	1.35369
RoP03G02495	6.64127	5.53028	7.24207	6.18157	5.74879	4.67295	2.91821	3.47217	3.1671	3.17112	2.46043	2.51046
RoP03G02506	0.050765	0.088917	0	0.183062	0.188556	0.186545	2.31917	2.6735	2.41055	2.15247	1.764	2.70459
RoP03G02513	4.53867	4.96692	4.40774	4.33238	4.05491	3.87093	6.31963	5.87908	5.48525	9.36484	9.66538	8.68005
RoP03G02514	0.325136	0.569695	0.988011	0.334257	0.272438	0.340032	0.079294	0.142466	0.209391	0.043247	0	0.118763
RoP03G02515	11.1785	10.8271	9.43965	8.12642	9.59661	10.9345	4.88225	5.04479	5.00759	1.97733	2.49564	2.25659
RoP03G02518	2.74054	2.5182	2.22452	2.65793	2.72456	1.96571	2.3175	1.38461	2.10625	1.22678	0.943515	0.998222
RoP03G02526	2.75642	2.42804	2.55081	3.93277	4.1608	4.5193	7.08769	6.42082	5.27458	9.98532	9.3885	7.90772
RoP01G00143	3.46664	3.85994	4.01569	0.624794	0.454291	0.577714	0.144291	0.0583842	0.120255	0	0	0
RoP03G02532	0.23181	0	0	0.051236	0	0.040435	0	0.415772	0.85668	0.781634	0.445034	0.3316
RoP03G02538	0.08564	0.108344	0.16262	0.090307	0.198867	0.094367	0.225399	0.489063	0.185605	0.715373	0.474551	0.763733
RoP01G01356	2.09367	1.50126	1.74465	0.900712	1.35302	1.15894	0.307689	0.205383	0.266928	0.34725	0.463618	0.275743
RoP03G02542	0.248668	1.5834	2.16687	1.15142	0.84381	0.429779	0.663135	0.214941	0.569576	0.107172	0.284778	0.230024
RoP03G02551	0.199348	0.878246	0.765635	0.085116	0.167831	0.180688	0	0	0	0	0.057526	0
RoP03G02556	10.579	11.3713	9.09239	4.0112	4.07185	5.03352	1.25365	1.27581	1.10128	0.283219	0.239906	0.078136
RoP03G02567	6.35921	6.88696	8.85286	10.0584	11.5087	10.5269	16.3737	17.0821	17.0434	8.18912	8.54773	11.5087
RoP03G02568	6.28163	6.37859	5.15379	10.4919	14.7032	13.1344	20.8223	21.8047	18.8084	10.7208	6.99622	9.3304
RoP03G02569	26.0162	28.8936	24.9033	40.3705	41.2747	39.2143	75.659	68.8419	75.8716	37.3238	38.2189	38.1963
RoP03G02570	0.638138	0.543013	0.653415	0.860224	1.02239	1.08933	1.38925	1.67797	1.51467	0.866887	0.851673	0.748445
RoP03G02572	8.59382	8.44306	7.83056	29.6329	24.7807	24.7773	67.4321	60.9643	63.3901	54.5302	53.3579	46.0497
RoP03G02571	29.3557	29.6727	30.9602	85.6456	78.084	81.2285	196.019	190.315	189.315	167.139	167.389	153.083
RoP01G01359	5.63198	5.01537	5.77546	7.58173	5.91925	6.39228	1.50009	1.53424	2.05609	0.357277	0.316374	0.385868
RoP03G02578	0.35442	0.20154	0.109347	0.518796	0.482132	0.31196	1.45279	1.00768	0.949704	1.31676	0.700551	0.992696
RoP03G02581	7.24657	6.5955	7.17977	4.98239	4.41105	5.5024	4.29621	3.62452	3.69214	3.28583	3.22528	2.54208
RoP01G01360	3.84254	3.77431	3.83399	5.51839	4.50962	4.84855	1.46631	2.06173	1.25763	0.387086	0.327336	0.353348
RoP03G02586	142.808	139.739	138.115	393.469	413.68	411.827	316.185	308.855	316.852	411.894	396.536	397.224
RoP03G02589	13.9811	15.994	15.1884	17.9669	18.5939	20.2009	23.7893	23.4326	24.0221	52.5929	53.7949	49.4556
RoP03G02590	0.34476	0.517834	0.458453	1.48165	0.571533	0.527798	7.96321	9.03202	10.878	12.7577	12.0825	17.1215
RoP03G02593	3.50562	3.76809	4.51191	1.51534	1.34212	1.41873	0.948921	0.985596	0.953798	0.733029	0.742661	0.722633
RoP01G01361	4.11992	3.4878	4.38953	3.58773	3.10213	3.31173	6.28831	5.94218	6.20371	7.83768	8.8232	7.9111
RoP03G02598	0.845843	0.84337	0.715552	0.899037	0.958441	0.902193	0.533116	0.665231	0.664926	0.345667	0.323298	0.491637
RoP03G02600	72.6399	67.9	74.627	65.9568	60.3112	59.8291	13.999	15.0131	13.7411	3.59795	3.88713	2.70989
RoP03G02605	0.964951	0.843282	0.680561	0.156046	0.338335	0.388546	0.488699	0.433941	0.358184	0.455726	1.10919	0.666813
RoP01G01362	0.021361	0	0.013862	0.049104	0.118464	0.116992	0.303203	0.459225	0.31732	0.724202	0.769983	0.624522
RoP03G02608	8.13002	7.02099	6.47984	9.98346	10.6501	11.8598	33.2204	30.8566	29.6361	97.6469	95.5932	99.4826
RoP03G02610	48.1388	44.7956	44.1208	30.5272	43.5556	43.4136	20.013	19.785	19.0259	1.92057	2.09637	1.95906
RoP03G02616	17.642	17.9633	16.4176	16.1821	12.697	12.6264	3.69636	3.70933	3.4929	1.89277	2.16897	2.15774
RoP03G02624	9.26907	8.81205	9.27279	12.7092	11.3517	11.9364	15.1455	15.4384	16.2893	20.8198	21.2189	18.1685
RoP03G02625	155.415	150.126	148.291	196.162	215.465	225.231	309.98	307.867	310.585	456.012	456.732	420.917
RoP03G02630	0.950645	0.492709	2.09208	1.13292	1.48202	1.60509	2.64976	2.27063	3.56694	1.92139	0.835728	1.03866
RoP01G00144	10.7424	10.199	10.4611	14.315	13.3905	13.2054	19.3327	19.5236	18.7045	23.2402	23.2401	21.1695
RoP03G02646	1.29042	0.746726	1.03852	0.575781	0.450245	0.419934	0.385595	0.403694	0.54707	0.426302	0.577616	0.378183
RoP03G02650	1.32892	2.15841	1.71175	1.40455	1.07886	1.20146	0.366718	0.44593	0.423775	0.128817	0.200159	0.136887
RoP03G02652	8.11866	8.64714	7.95505	4.30547	4.19305	3.86037	0.468913	0.464294	0.286186	0	0.034208	0.067163
RoP03G02653	28.7998	31.4613	30.8215	32.3895	31.954	31.2131	31.5865	32.3903	29.7629	12.6147	10.92	11.1798
RoP03G02654	29.3442	24.8222	26.482	18.9025	20.3286	18.6881	19.3509	18.9801	18.3872	12.5267	12.7989	11.055
RoP03G02660	38.6892	39.5298	40.7983	23.309	20.9821	23.8056	17.5959	16.3249	18.1692	3.96128	3.4325	3.91826
RoP03G02662	1.3023	1.30959	1.23068	1.1258	1.16906	1.33943	1.42705	1.44302	1.5133	0.508195	0.429136	0.608157
RoP03G02663	3.13819	2.40344	3.73147	9.12826	9.80891	8.62455	12.1698	11.4765	12.8726	16.809	15.0693	17.9273
RoP03G02668	3.42668	3.12094	3.16545	2.45115	1.75446	2.14991	1.73267	1.64662	1.56568	0.814371	0.858331	0.796513
RoP03G02671	3.05593	3.27771	3.24213	1.19145	1.23036	1.42176	1.03086	1.04803	1.05015	0.844329	0.893367	0.81859
RoP03G02675	22.2664	22.2928	22.1532	9.60043	9.22861	9.32115	6.16235	6.10616	6.01391	11.7964	11.4287	11.1746
RoP03G02678	67.2929	61.2862	63.5505	60.0403	79.2096	89.6511	48.8717	47.3159	49.1423	26.913	26.3211	24.6539
RoP03G02683	5.61437	5.1751	5.35312	7.6151	6.10715	5.41563	9.27853	9.01211	8.43612	14.584	15.1227	13.323
RoP03G02684	1.0041	0.752154	0.791684	0.29688	0.290316	0.391187	0.186049	0.192169	0.127764	0.245354	0.209867	0.195367
RoP03G02685	14.4692	14.009	11.222	7.52383	8.11252	9.78746	7.32065	6.61816	7.05396	5.52177	6.83387	5.53878
RoP01G01370	30.6535	28.1551	29.7083	31.1199	30.8112	32.1799	20.9462	19.407	21.0717	12.3689	12.8047	11.1193
RoP03G02705	1.3881	1.64305	1.14031	1.6434	1.1707	1.56086	1.36481	1.30561	1.12789	0.685704	0.727553	0.785467
RoP01G01371	6.16647	3.87435	0.401157	0.553531	0.952712	0.117302	0.003001	0.376624	0.679215	0.030657	0.402293	0.000874
RoP03G02715	1.82033	1.56305	1.35805	2.47766	1.75479	1.9724	3.40733	2.84097	3.27297	3.74521	4.13512	2.80437
RoP03G02717	4.0404	3.60875	3.4811	5.30905	6.11428	6.32843	7.99012	8.02626	7.83813	6.32867	5.52506	6.66086
RoP01G01372	3.04254	2.56585	3.0096	6.76027	6.90839	7.16233	14.8787	16.2804	15.1127	23.548	22.6953	21.4548
RoP03G02724	80.102	77.597	76.2532	68.6658	85.5916	92.2941	77.4388	72.7443	71.4941	39.7779	39.1136	37.0079
RoP03G02728	2.28681	2.03109	2.0492	0.686021	1.24609	1.26509	1.00973	1.29619	0.98443	0.709102	0.822724	0.783521
RoP03G02730	0.208769	0.363864	0.313349	0.29783	0.580495	0.46376	0.580454	0.779303	0.821147	0.785353	1.08815	0.562711
RoP01G01373	0.062173	0.131965	0.070849	0.302149	0.411169	0.217696	0.999321	0.557058	0.623464	0.678979	0.98896	0.753305
RoP03G02733	1.30507	1.45857	1.16427	0.643115	0.437818	0.514693	0.43464	0.324905	0.475139	0.261641	0.244709	0.147019
RoP03G02735	0.326286	0.362355	0.255642	0.816414	0.967025	1.00253	3.38302	3.54459	2.97775	15.0186	15.3521	12.8982
RoP03G02737	1.45993	1.63534	1.57649	2.31178	2.133	1.90025	19.9858	19.9065	17.2953	61.7393	58.2856	51.6934
RoP03G02739	3.65153	4.01285	3.59611	0.863649	1.25243	1.09479	0.5574	0.537421	0.471688	0.527946	0.481742	0.612401
RoP03G02746	18.1021	19.826	19.6158	30.1485	31.4784	29.6184	50.6158	46.1861	48.7597	58.887	60.743	53.7561
RoP03G02748	11.6184	11.5643	12.5396	13.4184	14.8168	14.0455	22.6927	22.3339	21.9223	30.2766	29.9626	26.7124
RoP03G02749	7.46735	7.64118	7.31432	6.43938	6.61439	6.97273	3.04771	3.5663	3.1149	2.26125	2.21521	1.87317
RoP03G02750	73.9407	75.429	76.9324	181.088	186.067	186.232	145.543	146.474	147.208	220.744	221.082	218.767
RoP03G02762	0	0	0	0	0	0	0.620598	1.66015	2.27814	0	0.285677	1.12167
RoP03G02763	13.5363	12.5192	13.1623	16.5774	18.6621	19.0555	22.4418	24.038	22.714	26.7546	25.1599	25.07
RoP03G02767	0.829676	0.652561	0.340638	0.32822	0.063171	0.068447	0.164757	0.071085	0.212812	0	0.077631	0.03662
RoP03G02771	11.5089	11.2601	11.4446	14.2975	13.6804	12.7146	21.5929	19.4229	18.8595	30.463	31.9011	27.9994
RoP01G01378	1.01249	1.13926	1.1024	1.88179	1.81016	2.23079	2.9796	2.90078	2.93165	4.67517	4.44184	4.39367
RoP03G02793	0.781569	0.318967	0.591761	0.683307	0.185697	0.237344	0.413316	0.707318	0.524633	0.963076	0.90586	0.761989
RoP03G02797	1.51154	2.33747	2.03111	0.929198	0.891374	0.755254	0.863215	0.725563	0.988101	0.373824	0.605689	0.518467
RoP03G02799	1.41013	1.87919	1.33777	0.412414	0.746922	0.929746	0.971189	0.86078	1.04247	0.673868	0.380267	0.509159
RoP01G01380	10.1615	9.03185	8.69939	18.4454	16.0704	16.896	7.31544	7.72135	7.82636	3.55158	3.01936	2.79025
RoP03G02810	1.23369	1.11037	0.938209	0.561665	0.611259	0.413751	0.532859	0.380813	0.309488	0.494711	0.53853	0.450074
RoP03G02811	26.1516	27.793	28.1812	18.261	18.2452	17.0499	19.7807	17.948	18.5488	9.04807	12.7236	8.64552
RoP03G02813	2.09334	3.09757	2.3998	1.75031	2.68296	2.86666	2.69677	1.32782	2.16071	0.582366	0.481156	0.77734
RoP03G02817	1.78325	1.67408	1.72792	0.45759	0.602748	0.70764	0.248563	0.294141	0.189563	0.058802	0.050669	0.10499
RoP03G02823	18.595	17.7483	18.6568	18.2756	16.9904	18.1035	12.8627	11.6549	12.1485	8.26672	8.03409	7.56351
RoP03G02825	0.602592	0.597181	0.541066	0.217532	0.313338	0.261483	0.435668	0.151144	0.44054	0.266301	0.330295	0.303199
RoP03G02826	2.97452	2.9171	2.64261	1.76933	1.9694	1.77994	1.34402	1.29938	1.29504	0.778534	0.614053	0.632945
RoP03G02839	0.351668	0.269937	0.322222	0.631791	0.662184	0.644338	1.83348	1.47752	1.26121	3.16779	3.2318	3.34783
RoP03G02840	25.5867	28.4956	26.6156	46.4564	41.7754	43.0446	12.3827	11.4247	12.0901	1.53244	1.66125	1.48053
RoP03G02842	1.60431	1.55213	1.58494	0.809311	0.628409	0.510619	0.511068	0.408859	0.484571	0.345065	0.408088	0.296508
RoP03G02846	7.1772	8.07219	7.02274	8.43156	8.82294	8.28048	11.287	11.3106	11.8756	17.1119	18.2542	16.6519
RoP03G02849	29.673	29.3317	27.8983	62.7802	55.8167	58.6935	110.193	107.176	107.855	104.562	104.393	97.1719
RoP03G02852	0.298537	0.411213	0.379334	0.386314	0.400135	0.333097	0.971482	0.860384	0.946669	1.65915	1.49121	1.13875
RoP03G02853	5.28793	5.5452	5.54866	10.1845	9.43771	9.89358	17.7486	17.3392	17.1635	11.5879	11.8059	9.62214
RoP03G02856	1.31789	1.63176	1.55446	1.7806	1.98841	2.11329	3.09688	3.07924	3.12311	4.70094	4.38701	3.3201
RoP01G00147	15.4464	15.7658	15.4609	18.3905	18.0321	18.8754	14.5343	14.8792	14.2453	8.42362	9.46487	8.70798
RoP03G02867	8.80067	9.01443	9.1992	1.69961	3.08065	3.03778	4.15222	4.13513	3.07359	4.37153	4.2172	3.94415
RoP03G02885	0.388208	0.413498	0.531553	0.572483	0.903613	0.565312	1.14223	1.86812	1.72348	2.61289	2.97547	2.38595
RoP01G01388	19.0058	17.6053	18.8181	14.3766	12.427	12.7744	12.3124	11.8631	11.2706	5.50461	5.29556	5.02596
RoP03G02893	25.3056	24.2334	27.0759	26.6505	27.2836	29.09	7.70463	7.44326	7.46745	1.56874	1.46144	0.918967
RoP03G02901	2.97191	3.95442	3.74999	1.70879	1.74435	1.50006	1.89859	1.88437	1.94857	0.493709	1.0251	0.8847
RoP03G02902	63.8513	63.8656	66.4184	113.112	111.319	111.766	278.149	258.506	262.026	199.012	202.995	178.808
RoP03G02905	17.2383	17.6691	16.9986	23.0202	23.505	21.4058	31.5207	34.2722	30.0914	56.5235	57.0393	52.983
RoP03G02910	12.0401	10.9924	11.1152	6.34908	7.12783	7.74218	5.02076	4.93963	5.29747	3.46047	3.76919	3.88347
RoP03G02912	7.29713	6.97223	7.47649	6.70062	5.95599	6.42348	3.96327	3.83506	4.39478	1.70887	1.61621	1.52889
RoP01G01391	0.576812	0.511003	0.652281	0.641417	0.818473	1.06503	1.29381	1.08691	0.805078	2.16188	1.63654	2.08743
RoP03G02922	0.42176	0.766761	0.694783	5.69278	0.817587	0.773971	0.609652	0.208878	0.400873	0.185524	0.388896	0.114988
RoP03G02924	20.1806	19.9893	20.0539	12.5316	13.5824	14.4004	9.58278	8.96316	7.66354	3.3753	3.03269	2.24733
RoP03G02925	0.145817	0.285364	0.242446	0.221428	0.205019	0.219345	1.19242	0.17094	1.37059	0.112772	0.17824	0.227653
RoP03G02934	1.91317	1.8921	2.1341	0.798259	0.901074	0.498154	0.448598	0.642684	0.508011	0.353456	0.366311	0.28139
RoP03G02935	0.124168	0.193449	0.260724	0.098387	0.075644	0.180455	0.400922	0.314673	0.439844	1.0149	0.97871	1.04374
RoP01G01395	9.04469	8.34473	8.44109	4.92407	4.02718	4.7124	0.998938	1.28802	1.14125	0.649972	0.691679	0.45697
RoP03G02955	39.6811	37.847	38.4001	34.5847	31.7213	31.5748	16.4153	16.9183	15.4727	7.89953	7.98371	7.73798
RoP03G02957	1.22969	0.621159	0.945473	0.873068	0.662245	1.31277	2.2712	1.88135	1.70528	1.07832	1.22206	0.689751
RoP03G02960	3.2711	3.47553	2.8982	0.597257	4.43035	0.373949	0.397955	3.85705	6.26284	0.241428	0.211353	0.275564
RoP03G02962	0.4893	5.56246	4.78953	1.82017	0.183011	1.27472	0.486659	0.582279	0.647908	0.61448	0.577904	0.463422
RoP01G01396	28.2483	24.9622	28.8401	19.4287	17.6781	18.8879	9.88419	11.4206	12.5007	5.24308	6.29155	6.57769
RoP03G02971	1.78852	1.21746	1.079	0.945344	0.775653	0.562842	0.922553	0.67962	0.730749	0.440613	0.505041	0.762409
RoP03G02972	0.594152	0.682523	0.796971	0.103573	0.107289	0.100461	0	0.11263	0.04889	0.048778	0	0.032666
RoP01G00148	8.06751	9.42317	8.70439	6.47272	11.2207	11.1049	5.3918	7.93413	7.4767	5.31825	4.90917	3.75229
RoP03G02977	13.219	12.488	14.3442	4.79289	4.45163	5.49181	2.89559	2.73903	2.57073	1.30861	1.07778	0.908855
RoP03G02978	10.068	8.69618	7.19976	1.06394	2.19302	2.57192	0.88024	0.970539	0.713281	0.999645	0.418781	0.719007
RoP03G02984	1.25114	1.36735	1.05537	0.452007	0.278504	0.414267	0.31914	0.395849	0.480258	0.338543	0.464241	0.549779
RoP03G02995	1.15815	1.01274	0.92804	1.4941	1.44611	1.51189	3.00245	2.57652	2.82395	2.73032	2.40022	2.56036
RoP03G03000	6.82936	6.58308	6.19085	3.59933	3.31767	3.43409	2.02504	1.76666	2.17311	1.37273	1.02913	1.11533
RoP03G03004	25.8396	26.0245	25.7149	35.5316	38.1617	38.6267	52.6735	51.1154	47.9978	54.3681	52.9231	49.2223
RoP01G01400	2.32874	1.47047	2.18825	1.41427	0.989614	1.2548	1.21847	1.46308	0.845959	0.716008	0.800594	0.351029
RoP03G03008	0.56189	0.32736	0.516891	1.19819	1.32749	1.65544	0.607806	0.963888	0.624801	1.09266	0.756399	1.06254
RoP03G03013	29.6475	31.8248	30.3124	40.8356	34.6495	35.0538	13.8079	13.4306	13.2657	5.14844	5.24922	4.77868
RoP03G03014	10.3142	10.5444	10.4951	3.13237	2.69778	3.08045	1.65215	1.3923	1.62634	1.1288	1.0887	0.768249
RoP03G03022	1.69859	1.88454	2.03234	1.2227	0.541624	0.691676	1.34121	1.04063	1.46393	6.0187	5.50088	5.24324
RoP03G03043	0.48535	0.582372	0.413729	0.627774	0.610301	1.09226	0.218416	0.432375	0.576028	0.301945	0.207941	0.239874
RoP03G03044	1.2554	1.31754	1.39362	1.12503	1.49756	1.2146	1.85693	2.01269	1.96664	3.63528	3.31153	3.23703
RoP03G03048	0.95115	1.34086	0.73484	1.16672	0.621939	0.740357	0.429199	0.378086	0.538933	0.102174	0.021818	0.054196
RoP03G03054	0.165847	0	0.180594	0.214969	0.159988	0.262756	0.40357	0.39274	0.346584	0.366585	0.681761	1.09408
RoP03G03059	3.40654	3.64516	3.39353	2.60502	2.7808	2.69595	3.35763	5.32907	3.72997	1.75303	1.84769	1.89865
RoP03G03061	24.349	23.551	23.5746	29.3091	27.0118	26.3589	15.7669	15.7394	16.8263	11.1056	11.6494	10.8773
RoP03G03063	0.197593	0.143932	0.194132	0.16024	0	0.092	0.216665	0.316201	0.128626	0.633748	0.676413	1.20165
RoP03G03072	14.7882	14.9517	13.366	19.0324	13.5833	14.0502	8.9324	9.70874	9.23776	4.13138	4.86499	5.02634
RoP03G03077	3.68043	2.2237	2.12743	4.22229	2.35166	2.9143	3.8389	5.31382	5.37208	6.02153	10.6396	6.6379
RoP03G03078	12.6699	12.0477	11.9647	5.30473	4.35021	5.90112	4.36946	3.88178	4.06273	2.77138	2.79287	2.68688
RoP03G03079	2.87066	3.44285	3.66441	1.56229	1.87257	2.61163	0.346192	0.481519	0.644725	0.031147	0.23865	0.028639
RoP03G03081	1.36779	1.29371	1.22347	2.54713	1.61253	1.44522	2.16279	1.62704	2.00367	0.832419	0.946343	0.961069
RoP03G03092	49.5153	46.2478	46.8694	55.3625	66.5417	58.8428	70.4499	69.1496	70.724	101.279	101.74	91.341
RoP03G03094	1.8316	1.8136	1.51326	1.22127	1.09676	0.981632	1.18762	1.17283	1.07412	2.46514	2.54513	2.17571
RoP01G01410	0.30785	0.221056	0.229891	0.643556	0.535737	0.593428	1.66477	1.56658	1.79922	5.87947	5.84991	5.42046
RoP03G03099	966.484	935.211	911.826	1287	1979.43	2094.45	1747.2	1760.86	1700.02	916.224	903.852	865.465
RoP03G03106	51.0811	54.8409	54.3229	37.314	39.3936	41.1731	22.1215	23.4814	21.9437	6.73119	7.31557	6.36319
RoP01G01411	0.32326	0.216644	0.218033	0.619233	0.529811	0.652978	1.96124	1.46121	1.81495	6.78796	6.89244	6.20763
RoP03G03110	106.73	104.523	105.166	124.833	131.696	132.408	150.635	152.477	149.415	246.095	250.162	230.856
RoP03G03111	3.95512	5.13188	3.15801	6.5464	5.70255	5.74686	17.9667	18.2524	20.4028	64.0092	64.7065	54.572
RoP03G03120	0.64494	0.587817	0.498188	0.084805	0.017568	0.146359	0.062786	0	0.090562	0.044772	0.065257	0.039804
RoP03G03121	33.7174	38.5728	34.892	22.228	35.2274	25.0096	12.8171	12.0803	12.0788	7.47434	7.61023	8.22722
RoP03G03124	1.58768	1.14549	1.07481	0.136712	0.09074	0.351872	0.129943	0.15784	0.074451	0	0.008787	0.059935
RoP03G03126	5.13143	4.51334	4.59399	2.2989	1.89285	1.94177	1.99792	1.89362	2.00131	1.46868	1.3699	1.31774
RoP03G03130	0	0.084424	0	0.020519	0.173781	0	0.549363	0.15524	0.504309	1.50881	1.994	1.20595
RoP01G01413	3.49135	4.19937	4.82768	2.43104	2.376	2.17832	0.866721	1.65135	1.44934	0.289188	0.40649	0.271832
RoP03G03131	0.029852	0.167505	0.109159	0.389537	0.449612	0.501196	0.912744	1.38492	1.13507	0.549218	0.562303	0.42871
RoP03G03133	0.155846	0.137884	0.101369	0.609352	0.515366	0.699144	1.45739	1.55093	1.2052	2.347	1.68822	1.65108
RoP03G03139	9.04567	9.26717	8.99856	16.6745	16.8405	16.8884	25.2244	18.6999	25.3919	18.2356	16.4846	24.5825
RoP03G03141	8.85942	8.87722	9.89205	4.42434	5.87351	5.85747	3.22464	3.49052	3.46577	0.696693	0.639177	0.734238
RoP03G03144	0.168559	0.339413	0.36862	0.271478	0.64258	0.549991	1.67735	2.13494	1.56641	3.69472	2.94268	3.40307
RoP03G03146	0.279648	0.273738	0.6263	0.049306	0.157179	0.316368	0.595331	0.64449	0.555084	1.30225	1.44369	0.990441
RoP03G03152	16.9442	17.4945	16.9739	6.43283	6.95663	7.11313	5.278	5.85602	6.11965	4.06865	3.28984	3.66864
RoP03G03157	1.06942	1.08906	1.09104	0.57708	0.637863	0.830931	1.54013	1.21697	1.55994	2.67823	3.1586	2.2098
RoP03G03161	12.7576	14.0989	10.6131	8.16086	5.41217	5.13177	4.49539	5.28185	5.45753	3.94181	6.14457	4.43182
RoP01G01416	2.83423	1.65588	2.01891	1.4108	1.55563	1.73564	1.19117	1.68533	1.25144	1.08631	1.08904	0.822483
RoP03G03162	24.5959	24.781	29.8177	17.8256	20.8044	22.1931	16.3628	14.7898	14.004	14.371	11.3421	10.6271
RoP03G03166	0.88281	0.892772	0.763097	1.34495	1.10755	1.10804	1.78188	2.01833	2.0507	4.06376	3.80095	3.94586
RoP03G03175	1.56554	0.587636	2.10443	1.64234	1.97344	0.748894	2.35697	3.60929	1.62085	0.064551	0.525776	0.549242
RoP01G01418	0.930359	0.676563	0.947896	0.862594	0.60917	0.662218	1.57335	1.30434	1.19713	2.42142	2.61333	2.33627
RoP03G03186	1.09883	1.06453	1.12193	2.00835	1.53166	1.71621	3.05453	1.96688	3.04318	5.17525	5.4246	3.52083
RoP03G03193	2.62632	3.00193	2.86769	1.76036	1.94565	1.81875	1.39081	1.45527	1.16312	1.00581	1.03003	0.759265
RoP03G03195	0.659779	0.297118	0.270304	0.869492	1.0721	1.04913	2.36999	1.61741	0.953224	0.943533	1.40202	1.05806
RoP03G03197	6.28987	6.82903	6.93497	8.41483	6.96224	6.77419	3.816	3.25234	3.50409	1.71914	1.59375	1.57053
RoP03G03198	0.023947	0	0.158048	0.031339	0.087559	0	0.461351	0.531165	0.347541	1.3436	0.610518	1.11518
RoP03G03202	30.9424	29.2132	30.2995	45.5245	54.6594	58.2339	95.262	87.9848	90.5156	61.1473	57.534	56.8853
RoP01G01420	12.9706	14.0576	15.6082	10.4076	11.0013	11.9983	7.22583	7.87761	7.34855	5.05427	5.6569	5.35794
RoP03G03210	11.005	12.0617	11.2099	13.0038	14.4236	14.2913	21.0426	18.9444	20.9346	26.8994	29.3042	26.3406
RoP03G03215	0.684409	0.522419	0.739142	0.150625	0.19674	0.183781	0.123045	0.270079	0.201662	0.018489	0.420689	0.257214
RoP03G03217	34.412	33.4037	34.3077	29.7866	38.6889	40.5339	50.1945	49.0636	50.5169	69.5222	68.3971	65.4057
RoP03G03224	8.94532	8.16592	7.9635	4.03932	3.91999	4.40126	1.26442	1.29279	0.882458	0.87239	1.07339	0.972114
RoP03G03228	4.38049	5.15895	4.93989	1.91822	2.20005	3.31314	0.544641	0.799548	0.698869	0.376788	0.500081	0.570594
RoP03G03229	3.37447	3.30287	3.08939	1.47513	1.61727	1.74383	0.405882	0.474522	0.327441	0.324476	0.387591	0.358192
RoP03G03241	1.5513	1.67826	1.59303	2.6302	2.85586	2.26375	3.5362	3.30848	2.68197	3.84635	3.79423	3.76837
RoP03G03244	0.832697	1.06796	1.00858	0.911693	0.773172	1.01892	0.921865	0.647563	0.95248	0.101305	0.130061	0.05265
RoP03G03254	5.74917	5.92394	5.57549	6.78604	5.54959	5.63678	3.68163	3.12055	3.24535	1.95276	1.63415	1.2836
RoP03G03259	5.82661	5.82647	5.81625	4.52495	4.26004	4.41739	2.26227	3.0802	2.63964	1.54235	1.35946	1.30655
RoP03G03268	0.111689	0.287965	0.152272	0.422247	0.078316	0.228779	0.496653	0.470754	0.342516	1.76709	1.64966	1.65903
RoP03G03276	0.187195	0.103154	0.100938	0	0.129506	0.13394	0.530736	0.627453	0.541224	1.22653	1.071	1.01886
RoP03G03279	7.14823	4.85942	4.75342	3.90929	4.35512	4.75918	3.26428	3.40641	4.17144	1.56369	3.29097	2.66845
RoP03G03282	182.807	175.739	170.604	266.392	286.151	298.037	467.289	492.764	471.463	610.84	593.627	621.645
RoP03G03283	21.2805	20.4572	21.1961	11.6359	10.6813	11.3217	8.86034	9.11052	9.61887	9.58274	9.26979	8.86268
RoP03G03286	20.5781	20.6713	23.0809	13.4068	10.3171	10.5587	4.3774	3.72283	3.39283	4.25186	5.15516	5.00923
RoP03G03287	7.09001	6.46959	5.68005	2.81922	2.14293	3.14247	0.332049	0.202045	0.134495	0.272107	0.490602	0.483883
RoP03G03288	122.885	128.534	129.884	159.232	141.222	147.521	96.7008	90.8146	91.4567	45.2413	47.4962	36.2966
RoP03G03289	1.27767	1.83585	1.47151	1.21292	1.1117	1.2169	0.767076	0.853109	0.459873	0.251717	0.388366	0.295666
RoP03G03290	24.1552	23.0606	23.1151	16.9718	20.0099	16.9967	9.588	10.2786	10.1575	3.49575	3.09985	3.56892
RoP03G03293	766.356	1006.7	1058.74	0.123681	0.091749	0.102819	0.115265	0.130886	0.117348	0.117656	0.124355	0.116592
RoP03G03297	5.21538	3.60745	4.33872	3.85457	4.3025	4.31491	2.89649	2.80952	3.1254	0.693334	1.04503	0.924575
RoP01G00151	2.11124	2.68489	2.68795	1.48582	1.45249	1.32698	1.69327	1.56095	1.67719	1.44033	1.02438	1.0223
RoP03G03304	7.30521	6.27605	5.83807	6.3788	6.72933	5.3939	5.66889	5.09121	5.70541	2.68291	3.45954	2.90889
RoP03G03314	6.45331	6.2773	6.3596	4.85336	5.75584	5.42711	6.30465	6.25921	6.97946	2.18453	1.613	1.89622
RoP03G03321	0.851393	0.859066	0.901753	2.21877	1.91758	2.09043	2.69874	2.76538	2.52609	1.1113	1.31648	1.28507
RoP03G03324	27.9054	25.6442	24.1306	31.841	34.9209	35.2289	44.3795	46.1109	47.265	51.1277	50.9668	50.5299
RoP03G03328	0.843181	1.77069	1.14822	0.739482	1.19424	0.814891	1.63868	1.96605	1.45538	3.43845	3.98218	3.00543
RoP03G03330	5.95718	5.88065	7.22951	11.0504	8.73138	9.181	11.3241	11.1286	13.7625	15.6321	15.3981	14.6093
RoP03G03331	7.40014	7.33157	7.5555	7.67104	8.79126	9.28388	18.5493	16.8745	16.8381	29.5129	28.0211	27.8827
RoP03G03337	0	0	0.202399	0.28799	0	0.254236	0.325809	0.253188	0.247964	0.715244	0.643277	0.511629
RoP03G03341	1.08843	1.08107	1.35273	1.25762	0.742458	1.23389	0.519519	0.590897	0.427989	0.102251	0.12546	0.027486
RoP03G03342	123.965	122.035	121.401	58.3627	72.9781	73.5863	48.1022	50.1116	47.9277	29.3647	27.6498	25.2491
RoP03G03345	0.19995	0.040523	0.265456	0.078407	0.0944	0.078606	0.343623	0.235122	0.255791	0.475359	0.348045	0.690356
RoP03G03347	2.68798	2.69848	2.94925	6.66817	6.07731	5.11909	9.86459	8.61996	8.73726	10.298	10.6073	10.1083
RoP03G03362	0.153992	0.285103	0.171956	0.271092	0.249624	0.458666	1.69565	1.60929	1.85578	1.74356	2.00177	2.01296
RoP03G03366	9.69976	9.57583	8.80693	20.308	20.9191	22.1701	21.5521	21.716	19.9362	12.5664	12.5571	13.1549
RoP03G03367	0.857257	0.693861	0.791993	0.891433	0.774469	0.873979	1.11123	1.17162	1.28934	0.247044	0.188734	0.251365
RoP03G03370	0.197978	0.331944	0.213797	0.27515	0.270137	0.195662	0.680541	0.562007	0.532506	0.434416	0.352053	0.35259
RoP03G03373	24.1009	23.9357	23.0386	34.5968	32.9012	32.5426	44.9994	43.084	43.992	51.8464	54.2567	49.388
RoP03G03381	5.79183	5.35875	5.49421	2.52323	2.28604	2.22426	1.81172	1.53146	1.697	1.24184	1.23896	1.16564
RoP03G03382	0.61737	1.12529	1.60841	1.99056	2.02939	1.60252	1.26006	1.94906	1.01604	1.04201	0.86895	0.460354
RoP03G03387	7.92324	9.75239	6.88834	13.5116	11.0587	14.1409	23.0853	23.6454	22.5099	28.6046	27.8104	22.7096
RoP03G03393	2.21521	2.2352	2.31036	9.43104	8.25255	7.90189	25.18	22.9658	24.1441	37.7092	32.8065	30.5911
RoP01G01439	0.624359	0.654513	0.549737	0.675761	0.626625	0.494375	0.237803	0.581854	0.28862	0.299038	0.268159	0.274242
RoP03G03403	18.1888	17.5818	16.9479	17.0207	18.2969	19.5039	32.2381	34.5989	32.45	34.8452	34.6915	34.7689
RoP03G03406	0.280738	0.552442	0.238933	0.702283	1.00128	1.10404	3.31236	2.60898	3.40031	2.64366	2.3032	2.41346
RoP01G00152	9.60271	11.4484	11.4566	3.93219	3.88515	5.1602	5.57702	6.00439	5.50422	3.03753	3.73593	2.83831
RoP03G03408	0.386875	0.072129	0.107772	1.72019	0.867622	0.606007	2.86545	1.45945	1.60126	2.81501	2.39736	2.86529
RoP03G03409	0.615983	0.653915	0.585761	0.458727	0.444635	0.434951	0.258484	0.106612	0.242711	0.0656832	0.0496746	0.0598647
RoP03G03417	5.67008	6.48897	6.04586	1.87383	2.1027	2.35632	1.27289	1.31644	1.29999	0.57555	0.637499	0.443829
RoP01G01441	20.1461	14.2811	14.4811	14.5876	13.9596	15.0288	23.4515	22.229	23.0145	31.2405	34.0044	28.9624
RoP03G03421	0.274399	0.366007	0.646606	0.244501	0.213152	0.122945	0.357061	0.261408	0.28427	0.515645	0.613963	0.70088
RoP03G03424	12.6813	11.7244	11.9654	13.0823	7.3959	11.1307	5.59383	5.69312	8.91757	5.38011	5.45849	6.83259
RoP01G01442	0.990989	0.933289	0.661255	0	0	0.179555	0.012398	0	0	0	0	0
RoP03G03448	0.704711	0.486811	0.502901	0.529753	0.729983	0.333721	0.853338	1.39552	0.83332	1.3077	1.77659	2.1297
RoP03G03449	0.86979	0.662165	0.801347	0.344402	0.56111	0.782729	1.30591	1.17928	1.23112	0.86234	1.19104	1.08003
RoP03G03461	0.289662	0.351398	0.585166	0.300097	0.599309	0.505895	1.37948	0.950299	0.957524	0.202698	0.280608	0.260938
RoP03G03471	34.6604	34.8203	33.2173	32.4133	25.6558	27.3214	17.0356	15.1368	15.2235	3.45504	3.225	3.37234
RoP01G01446	10.9349	11.1144	10.734	8.39928	6.90725	7.03445	4.04662	4.4614	4.19704	0.917896	1.44418	0.659653
RoP03G03504	58.5679	56.2472	56.4504	38.9861	34.3134	36.1093	33.5435	33.1237	33.0482	27.3276	28.4949	25.5358
RoP03G03505	80.0106	76.9439	86.0414	35.4351	39.8645	41.2314	32.0524	32.4526	30.8033	32.8408	30.5059	34.188
RoP03G03506	0.891108	1.15869	0.93772	1.10485	1.02712	0.785184	1.58337	2.4331	1.79145	4.16258	4.08243	3.92179
RoP03G03523	18.521	16.3129	17.6219	10.5873	10.1875	9.96497	4.91715	5.3394	4.59954	1.61647	2.05589	1.5093
RoP03G03532	5.45368	4.99625	5.61311	3.64127	6.46983	4.92053	3.21224	2.78786	2.44735	1.44709	1.22392	1.1575
RoP03G03537	2.74187	2.82334	2.97337	4.01628	3.94048	4.28252	7.2009	7.46226	6.8611	6.50706	6.58183	6.64618
RoP03G03539	0.57972	0.765365	0.382877	0.342851	0.30844	0.313619	0.190404	0.2161	0.141542	0	0.064647	0.024878
RoP03G03555	2.15264	2.18102	1.75989	1.39181	0.669282	0.778879	0.717243	0.641717	0.55515	0.512137	0.512694	0.40892
RoP03G03557	0.910259	1.05048	0.955914	0.770012	1.25295	1.12072	1.61264	1.68551	1.58983	2.15672	1.85535	1.82624
RoP03G03566	0.572176	0.761968	0.876375	4.4377	3.16404	4.1188	1.15979	0.599842	0.838977	0.388859	0.15286	0.097393
RoP03G03570	3.42656	3.79637	3.26835	3.92216	3.57381	3.02946	7.27952	5.60912	5.52577	8.71119	9.35882	8.72063
RoP01G01455	19.7883	19.4916	22.2791	21.8551	22.539	23.3571	28.5372	29.2367	30.1228	11.5799	12.0863	13.1875
RoP03G03571	3.61858	3.15942	2.63307	4.37323	3.12974	3.30252	6.08482	7.81568	5.46019	8.58991	7.852	7.03992
RoP03G03572	2.83054	1.54375	1.23632	5.159	3.38533	3.75857	7.16229	7.78078	6.25679	8.75155	8.97868	8.55301
RoP03G03575	2.24939	1.73476	1.75656	2.96887	3.57722	3.78633	10.0519	10.0981	11.6627	24.228	22.3858	21.994
RoP03G03585	0.124669	0.26054	0.121565	0.329268	0.443213	0.486136	0.68462	0.703947	0.920893	0.465349	0.386824	0.500826
RoP03G03587	3.60391	2.82103	2.46369	1.77581	2.21219	2.03815	1.95791	1.67429	1.12806	0.105199	0.333912	0.042307
RoP03G03590	25.6131	25.2548	25.648	48.8132	46.1156	46.4368	36.9415	35.1668	36.898	51.6125	51.176	50.7749
RoP03G03591	1.07894	0.96819	1.03847	1.43999	1.07545	1.16374	0.723979	0.592373	0.665817	0.63498	0.48611	0.497554
RoP03G03597	1.45842	0.953037	1.42629	0.648737	0.630765	0.317573	0.84243	0.820213	0.889074	0.992052	1.12814	1.07602
RoP03G03599	4.38692	4.32355	4.4842	8.831	9.13477	9.55336	8.5292	8.01549	8.3925	8.28467	9.51715	8.72496
RoP03G03601	5.8079	5.90278	5.59896	4.38922	4.5869	4.49246	3.47218	3.15712	3.196	2.33447	1.89071	2.55576
RoP03G03603	0.92465	0.890205	0.883673	0.807268	0.693582	0.456716	1.06804	1.03141	1.0775	1.61308	1.57567	1.48822
RoP03G03608	1.13309	1.09434	1.13418	1.33901	1.39996	1.18844	0.408447	0.537181	0.48745	0.0834536	0.101478	0.0923792
RoP03G03612	12.1423	12.161	12.2869	17.6144	15.4868	16.2842	20.041	20.0024	20.1068	28.6287	28.5454	24.4678
RoP03G03617	1.81575	2.59836	2.26308	5.99939	4.96186	5.27258	13.1147	12.4112	11.4692	27.277	27.8882	25.5146
RoP03G03622	2.65759	3.2843	3.12036	4.86812	5.32473	5.89831	9.67838	10.0154	9.79848	7.56644	7.14221	6.925
RoP03G03623	0.099818	0.376256	0.039401	0.277081	0.184777	0.584135	1.58384	0.676924	1.7855	2.39077	1.49251	1.20159
RoP03G03638	10.9266	10.3007	11.5603	8.29672	7.69899	7.77485	6.55881	6.38365	6.70207	5.1809	5.14569	3.39695
RoP03G03644	28.2287	28.0338	29.2542	30.3071	29.3968	31.9674	10.2542	10.2291	9.61751	1.68289	1.70827	1.41172
RoP03G03648	0.015845	0	0	0.208195	0.14296	0.090111	0.550509	0.39615	0.415298	0.916674	0.853429	0.677053
RoP03G03653	16.267	14.4799	14.4087	11.6287	11.5915	13.4518	8.56251	8.37434	8.69056	7.63625	6.97369	4.39511
RoP03G03665	23.0504	23.7172	22.6025	25.2166	25.0833	27.6445	8.99967	9.0493	8.5485	1.64703	1.63502	1.55686
RoP03G03666	1.11399	0.627564	0.553627	0.228024	0.269992	0.488898	0.219251	0.199474	0.208752	0.197501	0.106296	0.202148
RoP03G03668	35.9787	37.9641	35.1026	28.8073	27.8083	28.7801	27.5055	28.0469	26.2588	6.68781	6.76833	5.69431
RoP03G03672	25.2524	24.7818	27.244	48.2875	45.2873	47.7376	64.9799	63.598	62.4774	98.3506	96.3365	93.9883
RoP03G03679	1.92786	1.84824	2.33325	1.08203	0.709342	1.03399	0.73932	0.798375	0.656219	0.537559	0.527242	0.62778
RoP03G03686	6.22139	5.9594	6.72496	1.96037	3.17674	2.69125	1.85767	2.02927	1.70774	2.45261	2.68748	2.24506
RoP03G03689	2.23706	2.35752	1.67698	5.1687	5.08332	3.98533	12.4579	13.1713	12.4311	24.7152	24.338	23.8553
RoP03G03695	24.6306	31.037	29.9154	8.99449	10.4184	10.7362	0.921724	1.76929	1.57502	0.135977	0.002031	0.021071
RoP03G03696	16.9392	22.4284	20.2834	7.88321	6.97805	10.6349	0.748689	1.13651	0.768203	0	0	0.0370676
RoP03G03697	3.97922	4.40325	5.84289	8.33982	9.40113	10.0198	4.72351	5.68932	4.76088	0.664175	0.494148	0.401465
RoP03G03699	44.7336	44.3888	45.9422	18.5922	19.2525	18.2804	1.83933	2.23941	2.20481	0.0452728	0.00689064	0.0363017
RoP03G03700	5.42807	4.73477	1.79303	10.6087	6.63332	6.87986	5.59557	3.8489	5.04883	0.0704634	0.481389	0.433267
RoP03G03702	13.2592	11.3017	12.1265	10.6858	13.4226	14.7474	22.7884	21.7413	21.9685	32.6232	32.7741	31.141
RoP03G03708	1.90207	1.93912	1.98511	2.56192	3.01758	2.81842	4.67289	5.10352	4.80782	9.11028	9.92375	8.37722
RoP03G03717	0.490852	0.734304	0.492212	0.333765	0.422352	0.359464	1.16987	1.10978	0.604533	1.68623	1.55075	1.19481
RoP03G03719	0.128901	0.166684	0.112829	0.626411	0.334017	0.576002	1.56187	1.29028	1.11387	1.89058	2.7436	2.44439
RoP03G03723	23.55	24.1484	22.9743	21.2792	17.8835	20.8967	12.5508	11.4246	13.6843	11.343	9.63594	9.00014
RoP03G03727	0	0	0	0	4.02794	4.0087	0	7.36709	7.56781	12.6743	12.5479	10.8913
RoP03G03730	23.0901	23.48	22.9464	19.5662	22.6058	22.7851	16.4363	18.0524	16.7591	8.33108	8.01322	7.72115
RoP01G01473	0.776342	0.751933	0.366657	0.688831	0.598929	0.590365	0.454472	0.561636	0.38647	0.244782	0.30112	0.242097
RoP03G03735	0.210841	0.404989	0.291878	0.213864	0.116828	0.065347	0.260826	0.249179	0.2622	1.24824	1.35231	1.4695
RoP03G03744	8.60588	8.10184	7.28882	5.71466	4.19675	4.5938	4.8154	4.51056	5.12248	4.26755	3.63005	3.37189
RoP03G03748	17.725	16.3907	16.752	12.9985	13.2059	13.3227	10.9738	10.6339	10.1445	7.3741	7.96807	7.82066
RoP03G03749	4.8051	3.79023	3.88608	3.6502	4.10242	3.5967	1.72243	2.20012	3.97683	7.42742	3.96878	6.76338
RoP03G03751	367.13	350.103	358.665	792.071	752.852	782.812	1297.43	1354.82	1331.06	1874.17	1815.75	1753.38
RoP03G03754	6.44156	6.06846	5.58176	3.21587	3.02795	3.57345	2.31383	2.70714	2.16105	1.852	1.44877	1.51201
RoP03G03755	4.10796	4.04891	4.36999	3.35453	3.78091	3.43693	2.97103	3.26458	3.6441	1.43803	1.65668	1.06214
RoP03G03768	12.4693	13.2907	13.1274	9.68572	7.47014	7.16434	2.51022	2.15296	2.74522	0.409027	0.418031	0.440546
RoP03G03769	0.149547	0.142685	0.149339	0.644874	0.294666	0.586903	0.917943	0.840646	0.92321	0.513537	0.655897	0.633307
RoP01G01477	13.3321	12.6156	12.697	11.7174	8.11441	11.6614	6.76922	6.58225	8.57087	2.40647	2.36539	2.55985
RoP03G03777	1.13461	1.16406	1.43049	1.55732	1.57275	1.82487	2.49197	2.40678	2.61287	3.45977	4.09327	3.87554
RoP03G03787	1.35984	1.32198	1.56316	0.907197	0.705372	0.672082	0.334515	0.543593	0.466893	0.294384	0.255053	0.280806
RoP03G03789	12.6224	12.6428	12.6331	11.6636	11.6867	11.6631	23.1181	22.7818	22.5165	32.07	31.1763	29.3778
RoP01G01479	10.3779	10.7224	10.0727	9.13115	9.71525	11.3171	7.36909	6.8173	7.58813	4.0683	4.03338	3.78343
RoP03G03802	6.29479	18.9429	4.65809	24.2497	79.2557	101.175	3.99474	117.017	105.112	38.2858	110.638	21.1225
RoP03G03805	5.2421	4.85773	5.4518	6.87616	7.87262	7.36331	11.6326	10.5132	12.191	6.29181	6.12712	6.51743
RoP03G03809	17.996	16.0507	18.8401	16.0822	14.1934	16.2292	4.60792	4.42837	4.57954	1.82661	2.04031	1.88329
RoP03G03810	7.7276	6.10151	6.01103	9.82356	8.78094	9.31708	13.7168	13.3751	12.2947	13.8073	12.9443	13.5975
RoP03G03817	23.7363	25.405	25.4085	10.8398	9.53763	9.94583	8.31086	8.37653	8.19069	10.2447	8.32199	8.34603
RoP03G03818	5.17446	5.1461	4.67061	6.8078	6.28772	6.94547	8.79516	8.67997	8.62682	11.9483	12.2286	11.2718
RoP03G03822	2.69614	2.4622	2.23095	3.24813	3.21153	2.83093	4.38883	4.43204	3.73962	6.32481	6.7097	5.70242
RoP03G03824	1.10063	1.3453	1.34858	0.707617	0.743994	0.745118	0.407889	0.284198	0.415625	0.014351	0.019018	0.112977
RoP03G03827	3.89214	4.033	3.60471	5.65476	4.84809	4.93292	4.16193	4.0648	4.36645	2.08115	1.84005	1.68433
RoP03G03831	1.58762	1.36223	1.87068	0.763936	0.625528	0.886063	6.35375	5.77845	6.26115	17.2867	17.7747	16.0365
RoP03G03833	13.7918	14.2431	13.6316	11.812	11.5692	11.5934	7.40812	6.94653	7.70302	3.73216	3.59387	3.3006
RoP01G01483	0.345277	0.500622	0.917182	1.42295	1.72063	1.42678	0.781539	0.782896	0.948153	0	0.153548	0.151065
RoP03G03840	1.87682	1.61082	1.66919	2.87094	3.37421	3.48314	3.13773	3.814	4.03883	0.740653	0.4635	0.761817
RoP03G03844	0.24201	1.1375	1.24615	0.050966	0.042231	0.201034	0.175038	0.228635	0.073077	0.082725	0.156544	0
RoP03G03851	4.46194	5.09933	4.38888	3.37498	3.52576	3.20169	3.49052	3.01366	3.16134	2.16311	2.13515	2.21111
RoP03G03857	5.41107	5.0222	5.28776	4.61342	4.87537	4.8298	6.85225	6.86586	6.89772	10.8788	9.89108	9.65822
RoP01G01485	123.414	119.871	126.805	114.043	120.179	122.097	42.7308	44.7996	50.725	3.96028	4.50399	3.90354
RoP03G03861	7.08347	7.72651	7.38836	5.87588	5.77788	6.13234	5.51097	4.46406	5.17099	2.58111	2.59621	2.12948
RoP03G03862	14.634	12.1778	13.6232	8.49916	5.85255	6.49111	4.04006	3.84717	3.94386	1.98756	2.23239	1.96289
RoP03G03863	0.549322	1.09021	0.774817	0.428281	0.597943	0.511352	2.94557	3.16808	2.96156	5.51866	5.12388	5.03124
RoP03G03868	4.27809	3.75873	2.77968	3.4788	3.7177	4.22512	10.8592	10.6647	10.0108	9.20554	8.35817	9.27768
RoP03G03873	6.56091	6.52513	6.77708	3.89651	4.83597	4.94775	4.20896	5.01028	4.28562	3.3366	2.84611	3.45437
RoP03G03885	13.9694	16.4173	15.6863	8.76382	11.2618	10.7737	7.36242	6.33943	6.55435	2.0276	1.54154	2.48131
RoP03G03892	10.0919	11.5622	11.8722	7.18462	7.25514	6.49626	3.09894	3.59777	4.02786	1.49857	1.9358	2.25102
RoP03G03894	16.885	14.9769	14.3702	28.2082	30.1612	31.9536	55.2547	51.6828	46.5423	50.0696	50.0419	49.5131
RoP03G03898	0.504452	0.546089	0.518454	0.674143	0.595094	0.432418	2.55863	2.13339	2.36614	3.43049	4.48948	4.12641
RoP03G03899	1.63423	1.32722	1.76712	2.47975	2.90919	2.48243	4.18846	3.53819	4.82562	1.45986	1.39789	1.40078
RoP03G03903	3.32692	2.99068	3.00865	5.97659	5.91153	6.46661	6.85013	7.34733	6.27673	4.79188	6.41479	5.86535
RoP03G03904	0.270198	0.317605	0.35482	0.821527	0.598597	0.659483	0.552223	0.450485	0.650894	0.541458	0.42021	0.493676
RoP03G03906	2.16457	2.5879	2.77348	1.11787	1.09358	0.934155	0.171703	0.274668	0.152565	0.170641	0.027194	0.165504
RoP03G03912	2.22707	3.13351	1.54203	1.2618	1.25273	1.55743	1.09777	2.76632	3.35467	0.823243	0.786849	0.98661
RoP03G03913	0.950373	0.925572	0.811227	0.933682	1.13863	1.26987	2.00314	1.98556	2.11455	4.30789	3.79427	3.93992
RoP03G03916	1.26467	1.5856	0.940564	1.71854	1.44102	2.0351	1.00284	0.881441	0.848358	0.357152	0.337463	0.389307
RoP03G03917	1.42903	1.18509	1.51141	1.52838	1.69937	1.78846	3.28418	3.72307	3.19068	5.25492	6.08547	5.32072
RoP01G01491	2.49992	2.93526	2.33975	5.06372	6.94203	6.6909	5.66002	6.68947	5.83629	1.53352	1.8176	1.26015
RoP03G03931	0.298583	0.251977	0.295272	0.170446	0.342567	0.232639	1.01834	1.10867	0.830838	2.68122	2.70712	2.59421
RoP03G03932	0.0129097	0.0152194	0.0153299	0.0899151	0.0650031	0.078464	0.224935	0.32349	0.247319	0.855595	0.821225	0.699411
RoP03G03933	0.053963	0.120229	0.113215	0.20023	0.149926	0.241991	0.492826	0.520428	0.477693	1.20421	1.72395	1.27774
RoP03G03934	0.186805	0.121803	0.126537	0.098403	0.150936	0.087287	0.425348	0.307369	0.149982	0.867412	1.52989	0.841989
RoP03G03935	0.315958	0.227585	0.166388	0.430147	0.069808	0.081938	0.495159	0.433305	0.22047	1.76964	1.79531	1.35975
RoP03G03940	4.16443	2.89976	3.884	6.77945	8.69837	9.51575	29.0917	27.6384	29.3928	102.698	101.932	101.847
RoP03G03941	0.919134	1.31534	0.858368	1.52059	1.50519	1.588	2.23637	2.61506	2.06062	1.15336	1.36485	1.09888
RoP03G03944	9.05341	9.15923	9.55304	6.73484	8.24971	9.97723	5.5215	5.48118	4.53749	3.81222	4.2347	3.43079
RoP01G01494	1.80814	1.71395	1.61533	0.467219	0.73016	0.687503	0.688773	0.462216	0.832384	0.447534	0.416176	0.265312
RoP03G03951	3.20979	2.85704	3.02926	0.634552	0.529751	0.678437	5.29588	4.05426	4.55152	7.8412	7.99231	6.85949
RoP03G03953	6.62926	6.46124	5.99031	7.70348	7.18144	6.929	4.83641	5.10561	4.85678	3.02447	2.71117	2.74306
RoP03G03954	0.792018	0.879882	0.819857	0.246571	0.518008	0.564338	0.541101	0.708302	0.532421	0.160798	0.11317	0.056171
RoP03G03956	9.10856	8.52663	8.80501	3.0543	2.66111	2.92562	3.54132	2.8402	2.75357	2.4032	2.44012	2.23819
RoP03G03958	18.2269	18.7935	18.1397	12.4206	13.5603	13.1427	9.91514	8.09129	9.2171	4.10344	4.14238	4.35947
RoP03G03959	0.90688	0.79118	0.824429	2.71944	3.26529	2.90785	5.88752	5.9902	6.24498	6.01079	5.96282	6.00127
RoP03G03962	0.547535	0.334318	0.198392	0.965723	1.03024	0.686748	4.29784	4.03641	3.51317	18.3457	20.2844	17.3541
RoP03G03971	3.18888	3.6418	3.59199	0.699542	1.20158	1.13726	1.32566	1.192	1.37149	2.03368	2.71282	1.66378
RoP03G03973	10.3376	8.14504	11.7063	13.25	13.8627	13.6313	11.8558	12.1314	13.0068	3.37344	3.7476	3.62489
RoP03G03978	3.72409	4.44684	4.18758	0.916434	1.23616	1.20227	1.00791	0.898409	1.14078	0.527103	0.650056	0.526001
RoP03G03980	8.14983	7.86286	7.9375	14.0578	13.0363	13.3162	26.0171	25.8464	25.1992	51.1744	51.9411	46.238
RoP03G03990	1.48598	1.69327	1.0597	0.822719	1.03118	1.3521	0.993526	0.754549	1.13035	0.715351	0.581624	0.22679
RoP03G03998	26.2471	26.0379	24.7889	31.8184	31.9152	30.3448	43.2687	40.9734	40.5161	57.0714	58.4737	55.3685
RoP03G03999	28.4552	27.8241	28.6661	41.2202	16.2097	40.6121	78.0293	77.0536	76.8467	129.887	125.127	121.034
RoP03G04004	15.1693	15.9534	15.3291	15.538	16.5529	17.4531	11.0467	10.9082	12.6589	7.42433	8.28837	8.31991
RoP03G04008	0.254233	0.28679	0.121071	0.313069	0.403594	0.362825	0.663566	0.611046	0.638395	0.613335	0.602223	0.683818
RoP03G04016	28.4257	29.5824	30.8125	12.4847	17.1054	17.3108	17.5367	16.3937	16.6044	10.2312	7.5916	8.32233
RoP03G04017	52.0192	57.5283	53.2553	29.5271	34.7145	30.2538	32.223	30.7394	24.5911	5.88161	12.7066	9.13792
RoP03G04030	0.808905	0.761872	0.459943	0.153807	0.357587	0.250659	0.5094	0.460322	0.326335	0.308952	0.132159	0.130724
RoP03G04031	2.09458	1.74423	1.94526	1.70464	1.36681	1.74414	1.68011	1.70971	1.59551	0.904738	0.561132	0.918196
RoP01G01506	2.82578	3.6614	3.46094	3.12093	2.52134	3.22902	2.1957	3.09799	2.55597	0.571454	0.430016	0.76848
RoP03G04040	5.5609	4.85921	5.39399	1.94092	1.5766	2.16123	1.10258	1.08345	0.82977	0.481375	0.46309	0.514418
RoP03G04044	0.515545	0.624226	0.199051	1.54807	1.28319	0.642655	8.45534	6.68581	9.66534	14.8805	12.3379	10.8222
RoP03G04045	0.210504	0.03465	0.527102	0.689587	0.682458	0.945656	2.89897	4.7423	6.01205	9.27822	7.73524	10.387
RoP03G04046	0.029976	0.013503	0.083993	0.213615	0.154281	0.237572	0.622223	1.20246	0.951767	1.71497	1.92537	2.2752
RoP03G04053	0.059495	0.032113	0.131776	0.122583	0.078078	0.131487	0.464119	0.462434	0.413295	1.41943	0.883691	1.8888
RoP03G04054	16.5247	17.5197	16.395	16.6679	17.0083	18.4152	5.99598	6.38179	6.21038	1.13619	1.05094	1.20793
RoP03G04067	46.1239	43.8184	42.8017	32.8905	35.2269	36.5085	15.1783	12.5459	13.8501	7.22032	7.39892	6.68562
RoP03G04068	154.339	138.536	149.941	134.523	116.733	117.249	62.8396	64.5044	58.6731	30.7811	29.3027	27.3928
RoP03G04069	14.1788	14.2878	12.1564	8.44808	8.70309	9.92432	4.34099	5.23234	4.91685	3.20884	4.74835	3.52769
RoP03G04073	63.8451	58.2	57.9621	40.1363	40.4689	42.9322	16.7331	13.3145	16.3395	10.0328	9.07294	7.45515
RoP03G04074	21.038	18.1689	19.9674	18.8324	12.8522	14.2005	14.0458	13.0257	12.4445	8.71047	8.36477	7.8326
RoP03G04075	19.9338	18.9095	18.4766	11.4529	12.3315	13.3685	7.01771	7.66473	6.90894	5.56553	4.70221	5.16658
RoP03G04077	3.03	3.90431	3.12718	1.24999	2.32532	1.85404	4.59293	3.87363	3.85816	3.19926	3.57384	2.5322
RoP03G04078	1.94396	1.92235	1.83801	2.36213	2.1074	2.22456	3.29418	4.78885	4.23721	6.49921	5.78501	5.03559
RoP03G04081	1.86766	2.25034	2.49386	0.692559	0.705063	0.758808	0.776127	0.867289	0.963171	0.367191	0.41699	0.395763
RoP03G04085	1.76119	2.39263	2.15292	1.39315	1.87768	2.25794	7.75386	11.1856	4.59478	10.3247	15.4966	9.77907
RoP03G04087	3.00435	2.94745	3.61755	1.29008	3.00144	1.6357	11.0559	5.37121	10.7913	19.6963	14.3562	17.5513
RoP03G04090	0.523074	0.360848	0.266308	0.595474	0.392256	0.327987	0.874733	0.712576	0.750582	0.629926	0.554073	0.360604
RoP01G01512	6.15439	6.61337	6.07037	8.39711	8.9601	10.0167	17.1451	16.1091	16.8535	29.6437	28.1577	27.7826
RoP03G04093	1.87497	1.48197	1.3611	1.36009	1.25041	1.45841	1.53216	1.45959	1.28416	0.622627	0.795791	0.79058
RoP03G04108	1.53848	1.16354	2.21653	1.87351	1.35526	1.89967	1.47215	0.843125	0.761228	0.466203	0.826452	0.692111
RoP03G04113	4.33538	4.76718	4.32661	4.89192	4.94353	5.21828	3.6811	3.74825	3.55668	2.41789	1.96066	2.44608
RoP03G04117	143.636	155.065	150.912	151.211	151.748	150.203	87.6542	83.8794	85.4159	5.28268	4.77757	4.54259
RoP03G04118	30.9567	28.9491	30.397	27.0549	25.1883	24.8242	17.116	16.7085	16.8152	8.32557	7.34691	7.09937
RoP03G04122	25.6948	25.5278	24.5378	26.9944	22.8437	20.0535	16.2165	17.2304	16.7234	11.5293	11.5975	10.4214
RoP01G01516	4.45631	3.99941	4.29706	2.23204	2.04696	2.04618	0.167321	0.152383	0.215826	0.190468	0.30332	0.216288
RoP03G04127	1.15852	0.941094	0.673966	0.036664	0.066945	0.270636	0.041211	0.083646	0	0.214687	0	0
RoP03G04134	17.2932	12.9959	12.3702	10.0203	9.38218	10.0992	7.47385	7.8262	6.36472	2.91847	2.4296	2.86373
RoP03G04137	3.02132	3.34648	2.96118	2.4998	2.61058	2.41205	1.85204	1.87443	2.3485	1.09905	0.847771	1.08559
RoP03G04138	4.51832	3.59175	4.0195	1.62964	1.63847	1.75312	0.673285	0.568533	0.626985	0.35187	0.266142	0.232773
RoP01G01518	4.30632	4.12238	4.19771	10.0177	8.43158	7.81142	9.66964	10.72	10.6196	7.26252	6.60013	6.1947
RoP03G04149	0.063139	0.031268	0	0.402469	0.225964	0.09479	1.01987	0.521746	0.899935	0.80147	0.990739	1.15171
RoP03G04159	3.9956	3.44569	3.93159	2.13863	2.40904	2.1422	3.50548	3.70665	4.11858	5.36166	5.91878	5.35723
RoP03G04163	0.068327	0.061194	0.055447	0.300148	0.875753	0.445962	0.982115	0.990613	0.932037	0.432962	0.62263	0.581107
RoP03G04166	0.299462	0.302598	0.3096	0.617703	0.597766	0.603195	0.339507	0.490486	0.813262	0.1879	0.213765	0.245064
RoP03G04170	0.958568	1.01028	0.83884	0.574532	0.680892	0.708334	1.23843	1.43562	1.41934	0.215218	0.143061	0.272522
RoP03G04172	11.3152	12.5555	11.8922	8.15149	7.10028	7.12355	6.90369	6.44756	6.39774	4.65721	5.28184	4.44813
RoP03G04174	0.090953	0.179395	0.043669	0.026065	0.084543	0.316837	0.79894	0.492517	0.851442	1.49401	1.12227	1.10941
RoP03G04185	0.885149	0.693531	0.826692	1.63121	1.50699	1.98138	3.30149	4.27593	3.13977	5.28474	5.36442	5.04256
RoP03G04195	0.348133	0.233161	0.241542	0.53159	0.71677	0.83403	1.26212	1.5126	1.23642	2.19707	2.0354	2.19602
RoP03G04201	1.96991	1.75341	1.95739	0.970616	0.886223	0.99195	0.925252	0.966709	0.836461	0.968554	0.922583	0.792369
RoP01G01524	2.04267	2.29566	1.96489	1.731	2.76516	2.59158	4.52125	5.90243	4.23736	6.28356	6.04172	6.51448
RoP03G04235	22.5134	19.3157	18.4348	26.1418	33.9306	28.6525	20.1254	21.9065	23.5136	15.954	16.1416	12.8931
RoP03G04238	0.64754	0.512034	0.445548	0.106359	0.287654	0.289022	0.074019	0.141608	0.046822	0	0.027823	0
RoP03G04242	2.09045	2.46058	2.33785	1.09764	1.08513	0.975253	0.855018	0.919521	0.807857	0.565524	0.5814	0.625998
RoP03G04243	0.140649	0.154849	0.14759	0.205503	0.264273	0.176902	0.104879	0.089923	0.106856	0.809377	0.327823	0.792612
RoP03G04250	12.1685	14.0605	12.4314	11.1644	12.9844	13.1336	12.2696	11.7321	11.9848	3.90366	3.75907	3.70275
RoP03G04251	3.19787	2.92738	3.2447	1.19395	1.3521	1.76475	2.07454	1.75545	1.59284	1.2614	0.952902	0.838421
RoP01G01528	0.675043	0.809992	0.731985	1.14607	0.865035	0.912646	2.4266	2.60301	2.53167	8.49001	8.98786	7.71078
RoP03G04262	9.62553	8.71903	9.16703	13.1252	12.5444	13.0485	16.7867	16.2017	16.656	23.3051	21.5146	21.7669
RoP03G04264	0.431255	0.256477	0.086662	0.725204	0.368604	0.583923	0.29799	0.171028	0.212098	0.126036	0.034103	0.111636
RoP03G04268	64.7044	63.5266	61.1485	65.0678	70.9369	71.3997	102.709	102.907	98.6687	151.478	150.779	139.819
RoP03G04274	0.867528	1.05916	0.820876	1.21924	1.26612	1.24295	0.81724	1.08792	1.22969	0.074134	0.095844	0.050753
RoP01G01530	7.22602	7.58667	6.69118	1.39045	1.15426	1.45761	0.669577	0.925443	0.702866	0.509785	0.484718	0.387446
RoP01G01531	4.95143	5.20723	5.99228	6.25123	5.95282	6.01175	4.43367	4.66392	4.72381	1.97581	1.86684	1.80872
RoP03G04294	118.685	120.808	117.979	69.0965	79.6855	80.01	59.3475	58.294	56.681	23.7231	23.4627	25.5085
RoP03G04295	23.3001	20.869	20.6624	17.0687	21.6553	21.9836	52.5447	46.2939	43.8471	82.6207	80.7856	77.0522
RoP01G01532	75.5003	76.889	76.2416	115.062	120.283	123.476	160.893	159.624	158.341	187.233	181.49	168.933
RoP03G04304	1.04934	0.704032	0.983683	0.593504	0.650689	0.586488	0.859369	0.445205	0.544662	0.18336	0.389347	0.241541
RoP03G04324	0.734233	0.691246	0.754274	0.564102	0.473664	0.504619	0.689657	0.667911	0.578939	0.36433	0.273152	0.29035
RoP01G01534	14.5031	14.1567	16.4016	17.0507	16.7376	15.7866	11.3221	11.6808	10.8817	7.30243	7.5086	6.24122
RoP03G04332	6.31275	7.20986	7.18964	2.68477	2.85817	2.46345	2.34119	3.43969	3.60666	2.08512	2.27536	1.1755
RoP03G04334	4.02033	4.97533	3.98858	14.6204	15.1835	13.5007	15.9657	15.3737	15.5992	6.01367	6.14159	6.15686
RoP01G01535	5.86504	5.36277	5.0528	4.49338	4.84755	5.96725	7.77274	9.22474	8.55888	3.45683	4.15643	3.82469
RoP03G04356	0.990403	0.924671	0.856842	0.641891	0.299313	0.41712	0.372742	0.301873	0.347893	0.423012	0.274119	0.307069
RoP03G04358	0.149367	0.195623	0.316541	0.175293	0.633684	0.36506	0.761141	0.740246	0.618589	0.597831	0.508264	0.482484
RoP03G04366	17.3971	18.2829	17.8687	50.6209	49.9496	48.7268	34.4944	35.7751	34.8676	50.6794	49.8634	48.3019
RoP03G04371	2.6937	2.8304	3.28506	2.34037	2.60496	2.67699	0.829746	1.11653	0.691193	0.846114	0.417808	0.750355
RoP03G04373	3.74127	3.57098	3.01553	1.80841	2.77738	3.01494	1.96256	2.94846	2.7627	1.97453	1.22165	1.73692
RoP03G04392	4.2446	4.23029	3.85838	2.65472	2.64572	3.02826	2.48839	1.87098	1.71246	0.329066	0.953402	0.590215
RoP03G04394	0.410767	0.632614	0.41559	2.41279	1.6938	2.22004	3.20679	3.5776	3.13776	0.986802	1.66149	1.27864
RoP01G01540	0.282159	0.211827	0.363162	0.414048	0.412822	0.292779	0.706488	0.571975	0.781773	1.06905	1.46566	1.30454
RoP01G01542	13.6689	14.2917	14.2873	6.75798	6.40868	6.14371	4.25354	5.01351	4.30345	2.75912	2.95403	2.86954
RoP03G04425	0.896567	0.839017	1.01618	0.254347	0.683691	0.440334	0.84456	0.678067	0.91811	1.1205	1.12219	0.802954
RoP04G00014	2.59179	2.67289	2.47627	3.81687	3.13133	3.65054	6.50136	6.01804	5.52794	5.03574	4.87768	4.26008
RoP04G00017	0.547772	1.36939	1.27425	1.49294	1.96674	1.83821	3.07002	2.2437	2.28867	3.20505	2.01868	2.84852
RoP04G00054	2.63418	2.26129	2.34504	1.50856	0.806024	0.714226	0.42603	0.377965	0.392323	1.09891	0.634511	0.934031
RoP04G00055	1.16151	1.0575	1.07258	0.330233	0.365543	0.360378	0.379858	0.44308	0.418499	0.442679	0.26953	0.523267
RoP04G00065	0.193265	0.169219	0.258653	0.364759	0.656951	0.310987	0.755608	0.528004	0.686863	1.5307	1.7861	1.4734
RoP04G00068	1.84522	1.51017	1.675	5.41133	5.78385	5.69837	11.138	12.7829	13.1187	18.6861	20.6946	18.4937
RoP04G00085	2.51673	3.31118	2.1652	3.72124	4.52852	4.05677	25.8185	21.9723	21.3484	87.3801	81.0418	83.9961
RoP04G00086	2.34209	2.13651	1.82204	0.669343	0.776011	0.779421	0.723418	0.791173	0.717102	0.19543	0.532777	0.360755
RoP04G00089	64.0592	63.0927	63.5145	42.9288	44.8273	47.8429	32.1352	30.3085	31.2294	26.3946	25.4018	23.0147
RoP04G00092	93.4268	93.9803	94.0771	45.0462	40.6005	42.4646	16.1144	16.2875	15.5979	5.53526	5.43209	5.426
RoP01G01552	0.877758	0.719953	0.604999	0.210207	0.278131	0.144838	0.316477	0.045556	0.209772	0.01993	0.176063	0.074178
RoP04G00102	53.3019	52.8146	55.2142	31.2104	28.3979	28.7355	27.8233	22.6349	23.8122	17.4824	17.8996	16.7279
RoP04G00105	4.22818	3.5198	4.14608	1.88184	1.52723	2.1166	1.19014	1.32668	1.7113	0.813381	1.07449	0.958074
RoP04G00114	3.22784	2.60166	2.1962	0.857319	1.21496	1.59613	1.91903	2.39996	1.94646	1.94447	2.19274	2.81718
RoP04G00120	2.21014	0.895165	2.01963	2.31276	1.70307	1.91428	4.43753	4.44543	3.97863	5.23667	5.07064	5.81354
RoP04G00123	1.84329	0.743647	1.62382	4.66418	4.64227	3.87214	9.23804	9.69076	9.55447	29.5134	24.8484	26.4908
RoP04G00125	5.6929	6.13743	5.02771	4.71205	4.55594	4.95322	6.50775	6.11869	6.63987	9.43012	10.5394	9.29972
RoP04G00129	2.11276	1.96957	3.09231	2.73524	3.33815	2.82495	4.06424	3.98409	4.66195	5.20722	6.68161	3.56997
RoP04G00132	4.24408	3.9925	3.55128	0.649091	1.45622	1.29017	1.27731	1.06859	0.675117	1.04605	1.13154	0.661733
RoP04G00143	0.644676	0.628852	0.475787	0.465266	0.488822	0.235008	0.256779	0.124498	0.4079	0.266936	0.233221	0.160163
RoP04G00146	0.983088	0.997324	1.30398	1.00468	0.766742	0.779395	0.405	0.60862	0.537469	0.70695	0.372333	0.40199
RoP01G01557	13.7313	13.3744	14.1643	10.1024	9.32214	8.94934	10.3352	8.97886	8.0508	5.18626	4.47912	3.751
RoP04G00164	0.683888	0.793226	0.689294	0.459005	0.579553	0.452272	0.428516	0.347622	0.29016	0.357436	0.351175	0.304504
RoP04G00172	1.32792	1.52773	1.28975	0.782073	0.899068	1.22949	0.843857	0.564998	0.457932	0.697555	0.534722	0.80263
RoP04G00173	1.54347	2.63222	1.86884	0.837181	0.891052	1.37615	1.16051	0.668037	0.601153	0.626171	0.680934	0.673566
RoP04G00174	1.72766	1.74107	2.00962	1.00675	1.25	1.21659	0.710469	0.629486	0.639647	0.730129	0.578877	0.543724
RoP04G00176	0.406709	0.43392	0.275942	0.327544	0.313982	0.225511	0.661856	0.769918	0.617102	0.59023	0.533959	0.573373
RoP04G00187	0.98988	0.622487	1.12045	0.541204	0.457226	0.167204	0.670396	0.993641	0.659268	0.88936	0.800247	0.984501
RoP04G00197	0.314103	0.373626	0.308854	0.565531	0.572466	0.56372	0.817099	0.745816	0.861188	0.626681	0.508498	0.483338
RoP04G00205	4.84446	3.66997	4.97262	2.99188	2.42224	3.07523	3.07305	3.259	4.0449	1.52303	0.726785	1.17068
RoP04G00210	6.31456	5.74114	5.50521	6.24778	8.01572	7.42928	10.0034	8.38355	9.26354	14.1991	13.8831	12.998
RoP04G00218	0.504297	0.331101	0.751082	0.254488	0.022784	0.045229	0.264235	0.307632	0.277513	0.112781	0.111992	0.087722
RoP04G00223	0.241844	0.546889	0.210589	0.4715	0.446661	0.137499	0.745087	0.906787	0.881723	0.608559	1.30223	0.608975
RoP04G00224	1.61346	1.68643	1.35982	4.01231	3.90043	4.66251	11.8314	11.4961	10.7501	9.58319	10.5445	11.4454
RoP01G00164	8.3367	8.13312	8.98597	5.84899	6.70085	7.207	4.88509	5.14433	5.53333	0.697503	0.696523	0.719751
RoP04G00240	2.50937	1.89305	1.66769	1.64581	2.38316	1.75492	1.72575	1.5124	0.962288	1.05129	0.768565	0.274648
RoP01G01564	0.822461	1.08767	1.37453	0.520404	0.740696	0.451675	0.253835	0.083478	0.18494	0.029793	0	0
RoP04G00245	0.276117	0.253534	0.369093	0.343922	0.369791	0.487269	1.05471	0.921906	0.623795	0.531562	0.444876	0.334203
RoP04G00247	30.6184	29.0941	28.3001	29.3345	31.1328	31.8433	47.5501	45.0402	45.933	60.3523	59.1516	55.6403
RoP04G00264	1.36831	1.03564	0.941844	0.050836	0.018309	0.080903	0.066726	0.152761	0.271658	0.069753	0.150404	0.021236
RoP01G01566	5.00644	5.55407	6.20836	8.0872	8.36327	7.68856	5.13702	5.35263	5.01368	1.05052	1.0809	1.04927
RoP04G00275	0.224939	0.963381	0.371983	0.535849	0.239222	0.679203	0.307898	0.106657	0.130989	0	0.075807	0.032931
RoP04G00300	0.239295	0.280197	0.362888	0.41805	0.482837	0.401123	0.494132	0.400761	0.417044	0.798428	0.999387	0.598404
RoP04G00304	0.226415	0.071232	0.121067	0.340366	0.292577	0.225323	0.283136	0.333194	0.349773	0.38055	0.500998	0.650221
RoP01G01568	4.53254	4.40325	5.01613	3.91705	3.23989	2.99716	6.28995	7.37441	6.95207	7.2228	6.83219	7.55652
RoP04G00313	0.14583	0.157123	0.149313	0.157653	0.167721	0.143408	0.255955	0.243654	0.313788	0.668555	0.761356	0.600596
RoP04G00333	2.05419	2.1508	2.46402	0.645065	1.72454	0.968143	0.343208	0.480815	0.48438	0.439876	0.589163	0.58866
RoP04G00335	2.60762	2.33431	2.94127	0.289022	0.129001	0.243327	0.09405	0.121167	0.047942	0.016404	0.035332	0.026357
RoP04G00336	0.240679	0.577186	0.20483	0.012701	0.1188	0.038136	0.278493	0.132788	0.138009	0.701441	0.618059	0.527544
RoP04G00340	54.8285	54.8867	53.8365	37.8671	46.5572	47.5241	40.0908	40.5442	38.3735	18.5033	17.4565	17.8143
RoP04G00344	0.582255	0.539567	0.654995	0.720327	0.850011	0.842582	3.73747	3.30102	3.15464	5.63781	5.83213	5.35671
RoP04G00348	14.4786	14.6281	13.2945	12.1536	10.9591	12.2732	9.71025	8.76759	8.75725	3.01396	3.33948	3.06027
RoP04G00355	3.17007	0.046308	0.069025	0.080831	0.038573	0.083517	0.053545	4.242	3.16548	0.080388	4.63009	0.042956
RoP04G00361	1.19074	1.44771	1.49154	0.567756	0.386719	0.451218	0.574946	0.32411	0.314451	0.16391	0.298382	0.143373
RoP04G00365	0.218751	0.168794	0.215385	0.279006	0.240705	0.296682	0.411243	0.592374	0.574015	0.730962	0.824844	0.82754
RoP01G01575	2.02067	1.3714	1.13104	3.04067	2.25111	2.73223	3.87936	3.60098	4.1274	0.825229	0.56343	1.17991
RoP04G00418	6.33283	5.8907	6.06393	3.03345	3.83928	3.43859	1.80109	1.69399	1.87022	2.22651	2.25325	2.30387
RoP04G00421	8.07514	7.75585	7.83428	7.69002	7.2537	7.05496	3.23134	3.12957	3.27878	0.527848	0.66648	0.731446
RoP04G00435	0.062957	0.025518	0.046013	0.324979	0.217967	0.153999	0.485054	0.221055	0.283388	0.689578	0.808291	0.808032
RoP04G00436	2.98969	2.97291	2.54796	3.77006	3.35163	2.34725	7.94312	4.59427	4.49383	7.15595	9.13282	5.70287
RoP04G00437	1.58103	2.19289	1.91425	3.40199	3.45537	3.48206	8.19647	7.74205	8.49596	15.8333	16.1465	14.3914
RoP04G00443	11.8324	13.1515	12.91	9.93572	9.14032	9.51171	7.85216	7.97199	7.46864	5.29509	5.72161	4.60414
RoP04G00445	11.9504	11.5855	11.5047	12.9321	14.1357	14.4012	20.0795	19.6371	20.1224	26.0555	26.0314	24.7082
RoP04G00446	2.57002	3.09382	2.89743	2.6047	2.52828	3.54609	1.15283	1.11961	0.954006	0.097836	0.559042	0.349615
RoP01G01580	35.6595	33.6096	36.7519	35.0017	34.9108	33.3072	21.2567	23.9373	23.1023	14.7532	14.2554	13.9762
RoP04G00454	3.37828	3.59013	2.84345	0.463153	1.01463	1.34718	0.140254	0	0	0.108518	0	0
RoP04G00461	2.57129	1.76117	2.16698	0.274195	0.413334	0.381056	0	0	0	0	0	0
RoP04G00463	12.6504	14.0632	14.3577	4.16225	4.13478	3.83737	0.884645	1.5194	0.7717	0.181206	0.192673	0.112158
RoP04G00462	12.2229	12.5289	10.8064	3.04473	4.00225	3.44974	0.771739	0.793806	0.602776	0.33897	0.191846	0.141679
RoP04G00469	43.2487	42.7989	45.1615	97.4978	105.142	112.674	93.6536	97.714	100.341	35.6944	34.7349	44.3485
RoP01G01582	2.02375	2.26439	2.04577	3.67057	3.83629	3.98875	10.2482	10.1001	9.69126	18.5364	18.1613	16.8284
RoP04G00478	0.04418	0.034683	0	0	0	0.210922	0.716749	0.52961	0.522641	0.82871	1.35063	0.934126
RoP04G00480	0.03365	0	0	0.1464	0.501957	0.045	0.956549	0.769464	0.777012	2.09211	2.67938	1.95839
RoP04G00488	0	0.133397	0.117924	0.229481	0.479661	0.351845	0.595222	0.738448	0.247417	1.46677	0.782276	1.61347
RoP04G00491	0.531294	0.305059	0.451974	0.440893	0.376767	0.337113	0.976679	0.947756	0.812786	0.424112	0.467006	0.412279
RoP01G01584	4.26759	4.35301	3.84576	5.81238	4.84563	5.01014	3.32304	2.86392	2.62691	1.69199	1.8095	1.42862
RoP04G00499	0.624566	0.428916	0.548701	0.292091	0.399781	0.293991	0.255982	0.447966	0.331624	0.121309	0.183692	0.044586
RoP04G00505	0.633107	0.265889	0.363457	0.492264	0.38715	0.321447	0.837368	1.0468	0.920064	0.573113	0.500937	0.593389
RoP04G00515	7.25514	7.91655	8.30285	5.37623	5.66103	5.42349	1.69096	2.20261	2.05736	0.6448	1.2878	1.06698
RoP04G00523	4.49509	4.44055	4.02102	2.50444	2.96051	2.79174	3.40353	3.59651	3.30397	5.88585	5.92658	6.18863
RoP04G00524	1.1507	0.418236	0.901297	0.736455	0.752379	0.512595	0.113709	0.122898	0.397618	0.116462	0	0.08784
RoP01G01587	5.63717	5.3508	6.13338	6.50152	6.12511	7.07554	10.2266	9.49428	9.92608	14.0762	13.6886	10.869
RoP04G00533	25.9549	29.1412	28.6071	16.6788	16.1029	15.4098	3.14425	3.01666	2.39692	0.181104	0.305414	0.384933
RoP04G00539	19.8784	20.6824	18.1757	12.1717	11.7115	11.5032	13.782	13.1125	13.0605	10.1237	9.51607	8.14496
RoP04G00549	4.31716	3.45939	3.84934	0.589001	0.664948	0.74193	0.102918	0.049797	0.165624	0.054647	0	0.021475
RoP04G00554	0.130639	0.181224	0.02387	0.028399	0.030821	0	0.277741	0.147318	0.377402	2.66521	1.99164	2.86152
RoP04G00567	0.057685	0.139176	0.110085	0.032713	0.168692	0.066589	0.672097	1.05593	0.889658	3.3149	2.92806	2.8812
RoP04G00576	24.964	22.7932	25.5993	31.8777	30.6886	32.8147	45.6433	45.2946	43.9078	60.8815	62.1583	54.9692
RoP04G00578	2.24517	2.6854	2.12827	0.925059	0.895696	0.792776	0.833319	0.814545	0.759069	0.610695	0.585912	0.485837
RoP04G00580	0.145241	0.18118	0.131243	0.404146	0.418935	0.432835	0.491828	0.935554	0.539958	0.304839	0.635775	0.643417
RoP04G00615	4.6826	4.45737	4.31883	2.05034	0.835909	1.92598	0.753582	0.282844	0.991717	0.459119	0.26113	1.06294
RoP04G00655	1.39664	1.6267	1.73559	3.03474	2.60243	2.49494	3.59319	3.60495	2.82137	2.97859	2.7711	2.40223
RoP04G00656	2.99453	2.99607	2.73087	2.19519	2.54312	2.55034	3.07863	3.17377	2.6121	1.49011	1.37582	1.29267
RoP01G01600	15.6752	16.6917	16.009	11.0771	13.3333	14.8831	9.2591	9.61199	9.76195	5.84835	5.5226	5.85608
RoP04G00681	6.11135	6.11599	5.87596	5.27847	6.05101	4.48343	4.13206	5.47428	4.2799	1.73595	1.02689	2.09867
RoP04G00693	12.5721	14.9417	13.2487	3.91097	5.33568	4.40026	1.17879	1.31985	0.922501	0.083216	0.132063	0.182489
RoP04G00694	6.47304	6.104	5.76227	1.45513	2.17446	1.43784	0.158697	0.15674	0.312413	0.052032	0	0
RoP01G01603	3.7604	1.79282	1.81784	7.29491	4.74938	3.96229	4.06804	4.0729	4.55516	5.19707	5.3024	10.2786
RoP04G00701	2.34612	2.30344	2.23694	1.05942	1.39291	1.48724	3.27404	2.66109	2.28056	3.18863	3.55537	3.5953
RoP04G00703	3.40374	3.88982	4.05808	0.911346	1.47127	1.08653	1.42472	1.26081	1.55919	1.18831	1.58894	0.845704
RoP01G00168	0.723843	0.617447	0.598285	0.215277	0.491049	0.413748	0.259305	0.498795	0.626986	0.209595	0.059653	0.269972
RoP04G00714	1.76489	2.60344	1.84747	1.42304	1.07145	1.10106	0.446524	0.434512	0.872398	1.00156	0.742551	0.909857
RoP04G00716	14.9517	15.6804	15.959	5.19292	8.31497	9.14953	3.60305	4.51572	4.80905	5.50407	6.15666	6.71911
RoP04G00718	0.383305	0.604065	0.451084	0.4454	0.204153	0.244751	0.535393	0.527656	0.487553	1.37386	1.18425	1.15518
RoP01G01605	0.763899	0.355525	0.605461	0.766058	0.945142	0.919314	0.851856	0.992611	1.02818	1.1438	1.19945	1.14674
RoP04G00723	1.79557	1.69859	2.09981	3.82858	3.05967	4.11433	6.07411	6.32991	5.76407	11.1706	11.4846	9.57357
RoP04G00727	0.154063	1.85343	1.66843	0.713449	0.826826	0.49086	0.619616	0.511735	0.339305	0.447713	0.41998	0.230963
RoP04G00732	13.7763	12.5005	11.8994	15.8918	16.4079	16.0373	23.5234	22.6713	22.8063	28.7225	27.2711	25.7764
RoP04G00741	19.7961	25.5516	21.5101	20.045	17.6718	5.13366	51.0437	42.4949	74.3117	86.2329	100.565	33.4903
RoP04G00743	65.6664	82.0591	71.444	113.065	159.565	172.862	286.33	225.45	283.51	218.065	251.165	157.211
RoP04G00744	12.7375	7.72336	6.49485	21.7403	12.628	11.0747	23.2606	21.5217	19.0395	32.6123	25.9948	16.4105
RoP04G00749	9.94852	9.53822	10.2365	6.1063	5.1698	4.33943	2.1479	2.76572	2.67564	2.68697	3.29402	2.37316
RoP04G00750	0.396167	0.65719	0.395109	0.64105	0.710854	0.798138	0.296339	0.252402	0.351035	0.293336	0.299695	0.379864
RoP04G00759	0.729018	0.652792	0.86835	0.224176	0.336352	0.391523	0.51582	0.712311	0.554657	0.784327	0.637407	0.642647
RoP04G00767	0.947864	0.64249	0.828181	1.16616	0.816738	0.80489	1.83506	1.73181	1.59529	1.40359	1.27607	1.68941
RoP04G00768	3.95024	2.83486	2.56448	6.5865	3.26114	4.26603	1.50242	0.827348	2.99472	3.46275	2.05984	2.07099
RoP04G00770	3.77477	2.37219	1.88231	1.08563	3.95623	4.42168	1.79706	1.22826	3.13605	0.254602	0.443871	2.10033
RoP01G01610	1.32169	1.79572	1.80312	0.298326	0.711501	0.344373	0.263027	0.351573	0.520493	0.167826	0.130945	0.11096
RoP04G00780	1.76104	1.72408	1.96821	1.54391	1.44249	1.20005	0.991092	1.19419	1.05883	0.515118	0.71672	0.709869
RoP01G01612	3.78393	4.15681	5.05112	1.37127	2.3003	1.97951	1.37313	1.19607	1.05822	0.422626	0.25871	0.315663
RoP04G00790	1.47489	1.75236	1.63285	1.34158	1.05354	1.46884	1.52896	1.48522	1.39855	0.730891	0.711237	0.532217
RoP04G00798	8.2252	7.62561	7.35769	11.6737	11.3783	11.2924	0.745763	1.23419	0.959605	0.0126352	0.0453923	0.0597465
RoP01G01613	8.48746	8.39891	8.5229	13.3276	13.7395	13.5288	8.10306	8.43427	6.96856	2.38251	1.97176	2.15325
RoP04G00811	81.1034	83.6366	81.2689	79.4667	79.3216	75.5448	44.2387	41.9335	41.7088	11.1676	8.72773	30.2918
RoP04G00812	18.1147	13.7503	14.0917	14.6332	13.4388	12.2666	10.4428	12.0751	11.4093	5.47164	7.06285	3.96847
RoP04G00814	5.90543	6.80504	5.28384	2.60986	4.73541	3.14123	3.41182	5.01979	2.35101	0.490201	0.31062	1.24399
RoP04G00820	1.87817	0.469991	1.16021	4.167	2.04193	1.77008	0.4902	0.257254	0.114497	0.586731	0.397256	0.461337
RoP04G00821	9.46974	9.30384	8.90409	7.43962	7.1354	7.26082	24.4206	22.0863	22.9016	63.7948	59.3799	58.8548
RoP04G00822	0.792024	0.799146	0.624876	0.729796	0.64757	0.646438	1.53082	0.98886	1.08624	1.92506	3.37122	3.33882
RoP04G00832	0.318377	0.353298	0.453449	0.611361	0.452523	0.527403	0.959682	0.658064	0.875563	2.19958	2.24677	1.99609
RoP04G00833	4.37593	3.58075	3.8672	2.48454	2.30635	3.07975	1.99837	1.98272	2.20428	1.43386	1.31756	1.44337
RoP04G00840	2.18801	2.56567	2.59506	4.27292	5.34219	5.82898	8.27672	8.78863	8.54515	11.747	11.3372	11.0374
RoP04G00842	2.83675	2.63459	2.64567	1.03072	0.868509	1.04748	1.12148	1.0046	0.989167	0.751554	0.857138	0.700139
RoP04G00853	11.3623	10.4993	9.87897	13.5308	13.1447	12.5616	23.5667	23.6977	21.7025	29.8921	28.3147	26.6148
RoP04G00857	22.6157	25.4109	23.5492	29.9021	18.794	27.4949	5.08534	2.30592	4.91946	0.0359008	0.0530695	0.0114846
RoP04G00858	7.60659	7.40971	8.31925	5.8075	5.50011	5.16748	3.95746	3.5529	3.21409	0.970859	0.75871	0.929928
RoP04G00856	2.57863	3.72676	2.82349	4.4578	3.71864	4.03206	0.740622	0.369917	0.482626	0.00909841	0.0343521	0
RoP04G00861	6.97009	5.65436	6.71087	4.34131	5.17811	4.65034	4.37881	3.29881	3.858	1.02814	1.13423	0.96886
RoP04G00862	22.3923	21.5555	24.3552	13.8777	14.0344	15.185	4.45137	4.63643	4.78693	0.839729	0.809226	1.10063
RoP04G00864	432.833	438.045	441.141	469.537	458.313	458.649	224.91	211.551	219.004	202.853	201.214	194.679
RoP01G01621	0.586753	0.873657	0.816825	2.35971	2.17894	1.99964	8.90028	9.32185	8.89692	19.8468	18.9795	16.9019
RoP04G00894	0.576436	0.703484	0.529073	0.11499	0.158245	0.261222	0.199863	0.367129	0.170138	0.014083	0.052181	0.017621
RoP01G01622	5.22908	4.86978	3.41085	8.73264	9.0129	8.79976	14.2539	13.04	13.1926	10.1231	9.34524	6.9075
RoP04G00912	0.883377	0.790598	0.645715	0.439484	0.717759	0.456902	0.887922	1.27156	1.1462	1.18899	1.71335	2.40452
RoP04G00917	0.506879	0.486615	0.579921	0.38972	0.383021	0.261285	0.165977	0.14828	0.176974	0.072057	0.061692	0.119798
RoP04G00931	3.77299	4.75929	4.5195	3.45784	3.43514	3.713	2.95989	3.02159	2.71104	2.11993	1.79037	1.84553
RoP04G00945	9.73246	9.65127	10.6088	8.50126	8.56442	7.82299	6.28892	6.00665	6.3792	4.62284	4.89201	5.04286
RoP04G00946	26.2238	24.1869	24.1882	14.653	13.0363	13.463	1.69737	1.57812	1.23113	0.128926	0.046384	0.059106
RoP04G00949	1.92366	2.44544	1.55478	0.954671	1.01352	0.804012	0.429916	0.555433	0.609557	0.087913	0.231772	0.217798
RoP04G00958	3.84414	4.22796	4.13803	1.23456	0.845576	0.903348	1.92976	2.12728	2.33749	1.29226	1.87284	1.33293
RoP04G00962	1.31561	0.813668	1.39638	0.787929	0.569019	0.5896	0.15876	0.273288	0.206986	0.196682	0.265029	0.152358
RoP04G00965	0.257636	0.415564	0.330283	0.883643	0.40743	0.519752	0.540563	0.578279	0.55705	1.01797	0.719272	1.03663
RoP01G01628	3.2671	3.07374	2.80344	2.21054	2.84692	3.07517	3.85442	4.15972	3.6751	10.1739	9.15099	9.56272
RoP04G00969	1.87119	1.24195	1.48831	0.932099	0.792941	0.845937	0.56312	0.300354	0.370798	0.497781	0.487881	0.401727
RoP04G00979	1.92525	1.61228	2.10043	3.27247	3.25436	3.06555	6.56592	7.74933	7.86116	22.2348	20.0059	20.0354
RoP01G01630	0.469505	0.414678	0.396639	0.591499	0.718068	0.728953	1.1575	1.07407	1.26401	1.40332	1.45386	2.39892
RoP04G00992	0.646726	0.710299	0.484141	0.163136	0.240099	0.1857	0.543972	0.320277	0.468386	0.46484	0.496929	0.323859
RoP01G01631	0.010293	0.019633	0.030023	0.051485	0.263608	0.115443	0.655987	0.739474	0.656265	3.8065	3.59331	3.21442
RoP04G00996	38.0342	37.6618	37.8776	48.8833	52.2473	55.5287	79.364	74.8786	76.9615	70.8914	68.6079	63.224
RoP01G01632	2.38495	1.37839	1.87528	2.53224	2.7174	3.34673	4.26028	3.3477	3.15623	3.68011	5.61272	4.85428
RoP01G01635	134.703	129.361	125.533	70.1474	65.6933	62.7983	29.5355	28.8595	31.3009	11.4944	10.4129	13.4246
RoP04G01062	0.387917	0.5353	0.368859	1.06833	0.489974	0.678348	0.799765	1.4549	0.791191	0.629824	0.545939	0.466697
RoP04G01063	1.3416	1.7178	1.98662	2.47964	2.74754	2.80618	1.87192	1.90669	1.6586	0.818354	0.815298	0.657153
RoP04G01073	49.1503	49.1579	49.1612	59.8731	58.0752	55.3312	102.749	96.0837	102.004	95.4726	94.3679	96.9302
RoP04G01074	25.8859	23.6766	25.972	28.052	31.0185	29.7923	44.2908	49.9697	47.8744	58.5961	56.0397	71.6957
RoP04G01097	4.13495	4.6897	4.53156	2.70499	2.91399	2.79461	2.01434	2.312	2.10407	1.54312	1.70652	1.54866
RoP01G01639	0.077175	0.107421	0.144394	0.34179	0.356811	0.574765	3.59612	3.03353	3.89413	6.40355	6.51673	5.7772
RoP04G01105	13.0183	13.5421	14.0647	28.6603	26.5229	27.7631	21.2171	23.4226	22.9042	29.0172	27.6276	29.2946
RoP04G01107	0.479927	0.469578	0.335925	0.331855	0.261209	0.247181	0.753094	0.4191	1.30822	0.721101	0.781616	0.650566
RoP04G01108	6.28257	6.24515	5.50956	5.39289	6.12553	6.36913	4.21346	4.38739	4.42467	1.63223	1.42776	1.38525
RoP04G01111	3.32096	3.80901	3.05173	2.91158	2.76541	2.91189	1.92406	1.76767	1.60024	1.28515	1.01314	1.11883
RoP04G01114	0.303926	0.400208	0.570162	0.521144	0.484173	0.993142	1.25848	0.948328	1.54229	2.28603	1.93829	1.33927
RoP04G01115	0.313592	0.341369	0.416065	0.571401	0.357139	0.404068	0.457208	0.860065	0.645625	1.49984	1.25857	1.12542
RoP04G01129	9.87648	9.32831	9.88232	3.77803	3.72942	3.46598	2.31423	2.49012	2.86804	1.57419	1.11862	1.44346
RoP04G01130	12.6354	12.4992	12.3623	15.814	14.6699	14.8613	12.5789	11.7494	11.5732	7.9687	8.03538	7.18811
RoP04G01136	0.772405	0.691114	0.784626	0.070168	0.091945	0.203181	0.243584	0.284505	0.157066	0.464998	0.373	0.5016
RoP01G01643	9.30806	9.83918	9.75209	4.19166	4.32545	4.96498	5.00982	4.99998	4.50629	4.72509	4.19091	3.89502
RoP04G01146	1.08811	1.6276	1.79967	0.588868	0.438292	0.311211	0.5464	0.297087	0.46691	0.457429	0.387804	0.365045
RoP04G01155	15.8807	16.3856	14.8897	5.67177	5.736	5.70269	5.98807	5.11538	5.30957	4.52952	4.36183	4.11244
RoP04G01162	1.25899	1.70666	1.72641	0.625013	0.712781	0.786363	1.06254	0.870713	0.974154	1.15197	1.58489	1.15207
RoP04G01170	5.231	4.70981	4.60866	6.44484	4.822	5.28441	15.6343	15.1294	16.1018	16.2633	15.3557	15.4962
RoP04G01173	0.492307	0.417918	0.643483	0.355646	0.147719	0.0936908	0.230651	0.183146	0.166002	0.271461	0.144623	0.138033
RoP04G01175	0.26759	0.050393	0.104951	0.200194	0.27057	0.304352	0.364892	0.429692	0.470462	0.942969	1.02423	0.720844
RoP04G01179	0.960589	1.13478	0.811962	1.15941	0.995576	0.978527	2.02286	1.69064	1.75542	5.5081	5.09212	4.55307
RoP04G01186	0.127581	0.021065	0.080694	0.0602	0.140937	0.117201	0.6535	0.468069	0.532707	1.1397	1.23784	0.912811
RoP04G01199	0.747027	0.817911	0.74895	0.383281	1.02168	1.03367	2.12781	1.30715	1.70472	4.14679	4.26198	4.50126
RoP04G01200	0.81758	0.972064	0.650906	1.3325	1.37165	1.57734	2.40434	2.88131	2.76072	7.6348	8.31257	7.35464
RoP01G01649	4.52051	3.35996	4.60184	0.94842	1.23208	1.78178	1.64586	1.38738	1.27281	0.684159	0.65644	0.90489
RoP04G01215	0.822245	0.958496	0.766527	1.39405	1.40647	1.52577	2.6178	2.48002	2.66149	4.1388	3.09884	2.91729
RoP04G01219	0.262193	0.319079	0.24853	0.616475	0.859189	0.735144	2.78745	2.27884	2.53589	4.67643	4.25249	3.93997
RoP04G01220	0.050475	0.133308	0	0.199489	0.127357	0.233375	0.187536	0.035092	0.589954	1.49395	1.28045	1.22164
RoP04G01221	0.389602	0.621742	0.391565	0.641571	0.774331	0.895818	2.3362	1.99986	2.06284	2.91166	3.04702	3.01802
RoP04G01223	0.0414799	0.0132837	0.048524	0.141057	0.127839	0.123679	0.603921	0.646895	0.596875	2.95944	2.79048	2.77414
RoP04G01226	0.364023	0.483335	0.199096	0.313839	0.210092	0.346119	1.09469	0.892146	1.06904	1.52553	1.85522	1.42096
RoP04G01230	5.30281	5.62645	5.83498	2.03271	4.0689	4.58301	6.97153	7.1915	5.94713	8.38299	8.07498	7.14258
RoP04G01232	53.9833	58.006	57.6948	35.0369	33.0294	30.6145	21.1538	21.2435	20.7919	12.4765	11.7583	11.7514
RoP04G01234	1.0211	0.92043	1.32187	0.494847	0.516003	0.613328	0.57752	0.403168	0.34996	1.01749	0.906822	0.709957
RoP04G01235	1.18984	1.23865	1.04478	0.631864	0.832705	0.855658	1.80663	1.57441	1.74353	4.00513	3.7476	3.95744
RoP04G01238	0.697891	0.692446	0.618504	1.19884	1.10516	1.12336	2.7608	3.24494	3.2462	7.62008	7.41378	7.36982
RoP04G01241	1.73007	0.412447	1.63843	0.429779	0.356664	0.299096	0.369663	0.316176	0.46372	0.476802	0.627157	0.604478
RoP04G01245	0.772927	0.66024	0.515172	1.24857	1.32975	0.936504	1.6946	1.8967	1.72515	2.53432	2.40409	2.30325
RoP01G01653	2.51588	1.76892	1.66851	0.378993	0.890983	0.733857	0.552135	0.492637	0.34878	0.371364	0.345187	0.294619
RoP04G01250	2.7571	3.03463	2.67381	2.83356	3.21902	2.91521	4.85705	5.41249	5.00842	9.09089	9.10203	9.10277
RoP01G01654	1.32501	1.37975	1.30964	1.09648	0.788549	1.09613	0.615953	0.501586	0.620232	0.479408	0.583861	0.555724
RoP04G01271	18.6965	19.1906	18.6032	12.25	12.8136	12.4146	7.80527	8.4973	8.1606	6.01685	6.56366	6.09709
RoP04G01280	112.467	105.283	108.383	62.3095	63.6158	62.0446	34.7451	33.3465	34.881	33.631	32.1873	30.9819
RoP04G01292	0.183676	0.135072	0.121367	0.220638	0.150527	0.428797	0.563441	0.356285	0.385702	0.745375	0.987038	0.496019
RoP04G01296	2.12216	2.06468	1.9879	2.45009	2.59848	2.23609	3.78852	3.62555	3.63048	4.09078	3.86973	4.43208
RoP04G01300	10.2219	12.3949	11.8801	4.53257	5.12343	4.97236	9.86684	9.7022	9.00265	12.0099	11.3099	10.1864
RoP04G01302	1.62839	1.53762	1.18995	3.43725	3.35341	3.24116	5.52701	5.57341	6.5175	12.4608	11.9124	11.9174
RoP04G01303	2.0702	3.29361	2.44024	6.40222	5.66329	6.86559	13.8822	12.3045	11.9404	26.076	26.4098	28.3395
RoP04G01306	0.234982	0.278109	0.211676	0.374468	0.295999	0.284605	0.500645	0.482877	0.417799	0.767307	0.867744	0.77844
RoP04G01310	1.39109	1.43478	1.15893	0.738306	0.628037	0.568041	0.484146	0.510211	0.453832	0.435799	0.267131	0.199394
RoP04G01312	3.54966	3.10766	3.39777	1.71668	1.86947	1.67913	1.25012	1.15417	1.29303	0.693517	0.815948	0.887827
RoP04G01329	1.06372	1.05676	1.21609	0.505271	0.664552	0.774248	0.214581	0.163481	0.278459	0.171452	0.170154	0.122825
RoP04G01331	0.363284	0.409595	0.143766	0.870282	1.06115	0.901427	1.41106	1.29341	1.83751	0.716512	1.43323	0.923376
RoP04G01333	0.616468	0.509611	0.843757	0.75999	0.811853	0.894523	0.726725	0.567338	0.851315	0.217321	0.244241	0.183791
RoP04G01339	8.45984	7.37936	8.87407	8.11596	9.0273	9.42832	13.0345	12.5811	11.7803	16.3815	17.5149	16.6818
RoP01G01661	0.02238	0	0.016356	0.019525	0.156238	0.025285	0.483927	0.426635	0.243365	0.767536	0.863606	0.617167
RoP04G01346	69.8935	65.3222	66.4083	67.2556	57.2983	62.2075	49.3236	46.1742	45.2406	28.8924	29.7758	28.303
RoP04G01349	1.17439	1.11825	1.54564	0.361443	0.417647	0.510652	0.933864	0.919122	1.23221	0.551856	0.22145	0.481099
RoP04G01350	2.75881	2.83545	2.98062	3.14345	3.23068	3.4991	6.09847	6.39548	5.62193	7.47213	7.26512	7.30055
RoP04G01353	5.69358	4.91205	4.9707	6.8675	7.81993	7.31273	14.361	13.2698	13.656	18.4778	18.9406	19.0368
RoP04G01354	6.98402	7.07161	7.6795	5.69052	5.51408	5.3187	3.98517	3.45481	3.56385	2.29505	2.06188	2.27835
RoP04G01355	15.4879	14.0871	14.4627	27.5586	30.2923	29.1591	24.9042	25.3769	24.4409	24.5853	21.7949	22.3363
RoP04G01359	12.638	10.9202	10.7036	12.3305	16.9892	18.6415	23.8855	21.4944	20.664	28.2607	25.3238	26.8353
RoP04G01360	5.28494	5.28566	4.80517	6.09431	7.08649	7.84856	12.6378	12.498	11.5603	13.8408	14.879	11.8459
RoP04G01361	6.28553	6.51617	5.9924	5.48303	5.46383	5.83358	3.82583	3.43973	3.77443	2.28107	2.38731	2.26986
RoP04G01370	8.27677	9.81159	14.4164	9.70367	7.1835	12.2626	14.0973	12.6757	13.3615	24.4236	23.8902	21.0549
RoP04G01373	2.62615	2.47594	2.54094	2.07463	1.6744	1.6626	4.35871	3.86862	3.38722	2.0953	2.17114	2.24096
RoP01G01665	2.80258	3.15145	3.12763	0.540285	0.976931	0.729621	0.274564	0.286533	0.180099	0.034987	0.042764	0.066846
RoP04G01376	0.720009	0.902602	0.879558	1.37523	1.51533	1.68141	3.4818	3.91711	3.36603	5.83661	6.01829	5.20383
RoP04G01384	0.460764	0.460251	0.501642	0.226757	0.448702	0.54761	0.995334	0.913136	1.06241	0.941153	1.09304	1.35657
RoP01G00175	1.14387	0.857879	1.03661	0.373219	0.16091	0.202056	0.079555	0.251819	0.307544	0.304003	0.244386	0.372361
RoP01G01667	6.12907	6.18345	6.39243	4.36081	3.74356	3.94545	3.86163	3.14505	3.3122	2.39715	2.55957	2.21231
RoP04G01391	35.2311	34.8459	36.2013	49.8075	49.5048	52.167	109.886	109.862	98.4375	137.589	134.051	165.747
RoP04G01393	1.76527	2.39548	0.93219	1.74688	1.8688	2.43261	2.29528	2.47031	2.03266	6.40155	7.07313	7.17795
RoP04G01410	1.04842	0.56966	0.134649	0.411831	0.796896	0.584013	1.20568	1.27553	0.793923	2.36629	1.76311	1.57759
RoP04G01414	4.14071	3.4082	4.09097	1.3592	1.48664	1.4392	1.79779	1.48143	1.44804	1.80777	1.81871	1.73036
RoP04G01423	0.204396	0.342803	0.327372	0.183152	0.244251	0.296255	5.1385	5.30407	4.4757	22.9629	22.191	21.3715
RoP04G01432	0.695123	0.633255	0.673519	0.166658	0.155408	0.106837	0.116511	0.067094	0.089188	0	0	0.055993
RoP04G01448	3.00348	2.31393	3.02697	4.3643	4.24907	2.54919	5.4075	5.65614	4.82349	8.8874	9.28561	8.39625
RoP04G01451	3.1947	3.46245	3.30227	3.60325	3.27159	3.32822	5.56395	4.84092	4.61919	10.338	10.2299	8.6206
RoP04G01452	1.55407	1.27374	1.83404	0.938357	0.965302	1.03958	1.89358	2.45127	2.55421	2.02092	1.51004	1.13094
RoP04G01453	17.8149	16.6717	13.7889	2.16372	2.40083	2.78737	2.68485	2.16438	2.68791	1.85117	2.01114	1.55147
RoP04G01457	0.768831	1.09931	1.17584	0.573624	0.408607	0.429391	0.610037	0.511837	0.509169	0.729143	0.371122	0.498055
RoP04G01470	1.16502	0.900308	0.922609	0.870141	1.01375	0.855933	1.00527	0.567406	0.578089	0.30405	0.369205	0.510526
RoP01G01674	13.4359	14.5229	15.3008	11.7777	13.3373	13.0382	19.1332	18.6907	18.8551	28.2683	28.0561	26.5903
RoP04G01487	1.7799	1.58022	1.21542	2.19963	0.697837	1.82562	1.88641	2.24576	1.27838	0.950258	0.715984	0.241842
RoP04G01488	10.9961	11.8082	9.98775	14.2881	13.0594	13.1249	12.8609	12.1138	11.7085	5.69852	5.88709	5.24904
RoP01G00176	3.2187	3.26288	2.66537	3.97773	3.62525	3.00259	2.83129	2.5533	2.61209	1.40798	1.08179	1.40848
RoP04G01522	0.435126	0.681243	0.981779	1.63733	1.53947	1.43536	2.82261	3.25215	3.09494	1.57713	1.73024	1.47577
RoP04G01536	24.2034	23.9596	25.4643	15.2105	14.9642	15.1774	12.7151	11.5048	12.4311	8.95636	9.68104	9.56421
RoP04G01543	1.48653	1.76011	1.17855	1.03292	1.09577	1.32009	0.504218	0.767522	0.667169	1.00843	0.694856	0.401646
RoP04G01561	4.83993	4.75646	4.60786	3.19995	2.16794	2.60115	2.39506	2.23519	2.15335	1.98496	1.82837	1.73791
RoP04G01582	2.13988	2.12817	2.19675	2.34473	2.98361	2.77464	2.20599	2.59302	2.46439	0.400877	0.604331	0.433625
RoP04G01593	4.82336	4.8151	3.74918	3.7212	0.885983	3.94586	0.307598	4.98664	1.3055	0.920885	0.159823	0.132756
RoP04G01597	0.66634	0.667131	0.535996	0.717165	0.834056	0.71716	1.53076	1.22933	1.22118	1.82926	2.13573	2.03206
RoP04G01625	8.27917	8.004	7.69929	10.1221	10.8519	9.7256	0.360201	0.346508	0.732873	0.062379	0.167858	0.126307
RoP04G01626	3.96024	3.56621	3.92715	5.35769	4.3595	4.2636	7.95265	7.61668	7.03446	8.63867	9.48485	8.56521
RoP04G01628	0.039028	0.031586	0	0.246326	0.197773	0.171947	0.2866	0.141121	0.217073	1.16485	1.0907	0.905851
RoP04G01653	0.648462	0.696468	0.592	1.18872	1.46714	1.76613	2.94687	1.91155	2.37884	2.6709	3.33377	3.28717
RoP04G01658	8.47653	7.82903	8.44869	10.4566	11.3819	11.3788	14.3625	17.19	16.3135	17.1768	17.0428	17.1404
RoP04G01662	6.23913	7.49627	5.31146	11.8151	12.1202	12.4171	13.8393	12.5758	11.0736	16.2036	13.9529	13.8966
RoP04G01668	0.585468	0.712454	0.73363	0.430329	0.372398	0.297598	0.377124	0.456764	0.361679	0.105829	0.133449	0.210927
RoP04G01669	2.19525	2.10898	1.69622	2.98132	2.67032	3.40399	5.10284	2.8499	5.83165	5.1994	5.42588	5.24112
RoP01G01691	0.709637	0.515376	0.640869	0.479864	0.349022	0.22275	0.134025	0.304318	0.187063	0.320698	0.374601	0.229691
RoP04G01682	4.77643	4.63289	4.70001	1.68675	1.39985	1.38544	1.00495	1.23035	1.58217	0.86787	0.932954	0.726863
RoP04G01686	20.6582	18.3879	18.5942	8.84084	8.70643	7.74094	0.62594	0.540136	0.734007	0.125071	0.055423	0.054454
RoP04G01687	2.6524	2.93963	2.42718	2.2435	2.34167	1.95535	0.717321	0.686623	0.839061	0.423756	0.336364	0.451534
RoP04G01688	11.8478	11.5768	11.0287	3.3503	3.92724	3.69829	2.68653	2.23984	2.47751	1.56293	1.54229	1.53496
RoP04G01690	2.50055	2.37952	2.32401	0.694679	0.887328	0.769372	0.683279	0.537178	0.478516	0.562667	0.399046	0.376247
RoP04G01693	0.63562	0.817021	0.462733	3.00812	3.17706	3.3138	7.68925	8.56858	7.71816	35.0437	36.8415	33.6968
RoP04G01698	2.18335	1.20909	1.77737	0.757762	1.09534	1.12118	3.88568	3.47101	3.71378	1.76528	2.00734	2.99094
RoP04G01699	1.94415	1.4127	1.49456	2.888	3.47292	2.96163	6.66389	6.62386	6.46689	6.37198	7.56135	5.80211
RoP04G01702	18.6636	18.5508	19.4132	16.7422	15.2307	14.2448	21.8804	18.8458	20.3952	6.64484	6.96651	5.49083
RoP04G01705	2.34415	2.80548	2.54876	1.27156	1.78787	1.40423	0.662199	0.633574	0.71287	0.346137	0.442564	0.553425
RoP04G01706	0.024981	1.1646	0.834961	0.657138	0.936641	0.647096	0.38344	0.357367	0.347838	0.056805	0.146728	0
RoP04G01718	7.13575	10.9012	11.5558	15.0663	15.1196	13.5497	21.098	20.2846	12.0455	21.5628	24.0291	24.7616
RoP04G01725	0.745497	0.911921	0.529104	0.328578	0.330467	0.263528	0.357312	0.317922	0.467205	0.643409	0.411274	0.358579
RoP04G01727	3.23277	2.85868	2.5141	1.15606	1.43725	1.15229	2.28015	1.97849	1.6512	2.67372	1.24972	1.4471
RoP04G01729	30.7759	31.0984	29.7732	11.4103	11.9596	12.0317	11.9144	10.8953	11.5995	9.33529	10.8412	8.36861
RoP04G01731	1.29052	1.81069	1.75544	0.319259	0.77272	0.758561	1.38685	0.592315	0.875132	0.766041	0.972746	0.956061
RoP01G01698	8.52526	7.5528	7.48976	7.84247	8.94567	9.2474	12.5783	12.2164	13.0348	17.9012	16.8582	17.2317
RoP01G01700	11.3666	13.7773	14.3581	4.90024	6.49502	6.91103	9.81733	10.6218	9.24104	9.3547	8.52216	9.99552
RoP04G01760	253.303	248.042	252.322	219.7	251.887	257.758	556.253	556.48	551.228	288.4	293.655	260.975
RoP04G01761	2.23444	2.88447	2.66216	2.28151	2.34207	2.28489	1.95727	2.04374	2.65506	0.408774	0.519337	0.441868
RoP04G01762	19.7126	18.2863	18.2357	26.0939	27.3981	30.3698	44.5625	42.5997	40.692	36.6838	34.9187	31.2999
RoP04G01763	15.3812	15.3719	16.3785	12.0085	13.8387	13.8789	10.9593	10.6467	10.2651	7.22618	6.66625	7.18592
RoP04G01764	0.833854	1.33791	0.703097	0.980025	0.446401	1.22853	0.013905	0.080678	0.108651	0	0	0.057642
RoP04G01768	1.37794	1.30347	1.67606	0.402071	0.416039	0.219807	0.36225	0.359661	0.224177	0.119312	0.152549	0.264558
RoP04G01772	6.49677	5.61693	6.25192	1.23152	1.45925	1.60222	1.22753	1.66045	1.33908	0.887107	0.995665	0.606672
RoP04G01773	9.89053	10.1253	10.5241	7.2835	6.59324	6.70598	6.42313	6.08873	5.9115	4.75899	4.5168	4.41504
RoP04G01776	4.84038	3.79712	4.70881	6.39535	6.4407	7.49603	9.58545	8.25774	8.29583	9.251	9.46335	9.20071
RoP04G01778	0.497191	1.10219	0.83992	1.15485	0.896607	0.974416	1.79043	1.7684	1.09205	1.51778	1.59312	1.95857
RoP04G01782	0.849023	0.848281	0.719186	0.320082	0.645476	0.669113	0.290811	0.306901	0.276601	0.225649	0.192475	0.132267
RoP04G01787	7.81603	8.55346	7.6624	16.1914	17.6756	17.8299	23.2896	23.3876	24.8385	18.3765	16.1488	21.3907
RoP04G01788	6.1486	6.68841	6.87096	5.67839	6.33473	6.00415	3.27166	4.27784	3.95886	2.22039	2.22708	1.96593
RoP04G01789	1.51699	0.480543	1.21816	1.23252	3.29593	2.29184	4.3044	5.07046	4.31541	2.3089	2.50129	2.76128
RoP04G01790	0.129323	0.100111	0.055901	0.069332	3.1585	0.093339	3.88719	4.39922	4.72683	0.071973	1.97867	4.10801
RoP04G01792	0.141861	0.083526	0.076145	5.88709	0.53062	1.06015	9.66736	1.613	1.99266	0.010957	1.55687	3.16255
RoP04G01795	13.2829	15.0454	14.8336	12.7025	10.494	13.1093	9.20448	11.1269	9.65528	5.1979	7.42932	6.28131
RoP04G01799	4.91225	4.02878	4.65278	3.92467	3.23544	3.39172	2.90158	2.79431	2.50608	1.95931	1.83867	1.7041
RoP04G01807	0.057958	0.08562	0.108243	0.121211	0.148602	0.124132	0.555562	0.268208	0.411234	1.09047	1.11626	0.89593
RoP04G01808	100.507	102.824	101.97	56.777	52.0938	51.6533	10.0081	9.1077	16.9604	4.56066	8.94756	3.55103
RoP04G01810	0.466826	0.677529	0.676921	0.294753	0.707351	0.366468	0.507177	0.848749	0.92548	1.89772	1.56371	1.75695
RoP01G01707	3.09507	2.72698	3.14833	1.22224	1.65949	1.37452	0.289823	0.124141	0.353306	0.050557	0.099113	0.128135
RoP04G01815	1.99785	2.01468	0.912162	0.739683	1.863	2.13247	3.16113	3.63941	3.57787	6.85797	6.74598	5.591
RoP04G01818	1.13261	1.00217	0.739538	1.06468	1.15249	0.741827	0.935804	1.15067	1.32084	1.77038	2.36803	2.06413
RoP04G01820	0.826441	0.775284	0.876718	0.321082	0.263956	0.337552	0.264069	0.577835	0.476157	0.256263	0.480909	0.21185
RoP01G01708	14.2568	14.7979	13.85	9.80254	9.53978	9.46457	12.5205	10.8637	12.6083	26.1024	25.6006	23.6521
RoP04G01834	16.5077	13.76	14.9207	2.7533	2.33871	2.55394	0.715737	0.66439	0.864702	0.169177	0.079311	0.064847
RoP04G01839	2.16246	2.79161	2.26347	1.82628	1.66656	1.33782	1.61856	3.15892	1.64419	1.32356	0.707037	0.934627
RoP04G01843	43.1111	44.1528	44.1477	19.1801	17.9994	19.3589	3.44441	3.5467	2.74177	0.582227	0.520913	0.568994
RoP01G00179	7.9011	7.24183	7.24795	6.26248	5.32609	5.77165	4.03717	3.60795	3.95793	3.33481	2.98552	2.90496
RoP04G01844	0.082055	0.063731	0.073669	0.049291	0.137286	0.04122	0.675872	1.12461	0.778102	0.113671	0.102358	1.17506
RoP04G01855	0.497398	0.997718	0.477122	0.224396	0.377238	0.45965	0.572894	0.640393	0.589257	0.181654	0.23948	0.239288
RoP01G01712	5.14053	5.11139	4.59659	2.00125	2.32794	2.79684	1.52878	1.20693	1.58059	0.615561	0.726257	0.741434
RoP04G01884	2.51018	2.09093	2.44923	3.29143	2.98894	2.79018	5.53322	4.91634	4.62158	4.58358	4.79089	3.78487
RoP04G01885	0.729499	0.579494	0.744868	0.445379	0.377972	0.377309	0.890799	0.59254	0.945987	0.452796	0.224017	0.273386
RoP04G01888	2.09535	2.21978	2.57299	1.63346	1.43626	1.49545	0.6475	0.558633	0.461832	0.329741	0.252244	0.322971
RoP04G01889	332.643	336.398	338.053	191.581	214.744	221.026	140.367	143.098	137.989	72.5699	70.5462	71.7431
RoP04G01890	3.79112	4.69499	5.27409	7.65599	6.568	5.81007	14.5221	13.2149	14.6848	20.2252	21.7948	19.0768
RoP04G01906	1.22152	1.09314	1.18402	0.834594	0.692453	0.888615	0.944335	0.84352	0.826136	0.107259	0.499983	0.371186
RoP04G01909	60.0063	61.7595	66.2262	34.6352	31.5562	33.4216	61.4953	61.3807	68.7017	76.8442	64.0242	77.0547
RoP04G01912	0.514706	0.74839	0.532932	1.85025	2.24391	1.56331	3.8505	3.13669	3.72233	2.17698	0.829715	1.68162
RoP04G01927	10.8335	11.555	11.3414	13.5926	17.9502	17.17	26.4758	26.9282	26.668	97.8386	98.9521	94.5079
RoP04G01931	5.04935	4.97813	5.47814	3.58109	3.17477	3.35817	0.800175	0.926054	0.6755	0.615383	0.544429	0.457606
RoP04G01936	15.4675	15.0343	15.4011	19.5191	19.9682	19.689	23.5374	22.3779	22.5271	31.3347	31.6106	28.6906
RoP04G01945	0.585264	0.489285	0.479469	0.188157	0.449357	0.590729	0.726923	1.27756	1.11728	1.42898	1.44669	1.26247
RoP04G01949	4.5188	3.99285	4.06455	4.52652	4.42054	4.37539	2.89321	3.05174	3.1879	1.84694	1.63533	1.60831
RoP04G01950	21.7131	20.3717	19.4028	14.518	13.71	13.529	12.2841	11.7443	12.0072	8.02872	7.45083	5.81974
RoP04G01951	51.8007	51.3838	50.8727	32.4611	29.4	31.3674	4.18005	4.19852	3.97091	1.18393	1.08972	0.993852
RoP04G01956	5.98893	7.57799	6.51657	4.11004	4.48573	5.09871	5.39165	4.54393	5.0016	2.97327	2.58923	2.81685
RoP04G01960	1.15366	1.15491	0.809911	2.73725	2.22063	2.2988	2.38271	2.54976	2.95559	3.35047	2.87983	3.53232
RoP04G01962	6.61343	7.67478	7.33593	4.78959	5.2994	4.74207	2.88993	2.65237	2.86421	2.39232	2.41992	2.3622
RoP04G01963	6.21735	6.40259	6.89658	2.52127	3.48074	3.3097	2.14414	2.41573	2.33446	1.62961	1.64383	1.65637
RoP04G01966	0.094476	0.038102	0.113907	0.041259	0.052145	0.033069	0.064368	0.083162	0.105511	0.511148	0.538559	0.652823
RoP04G01968	4.37077	4.31635	4.44145	1.78608	1.91275	1.68085	1.42201	1.26776	1.57484	1.27533	1.19947	0.87372
RoP04G01973	0.827494	0.665806	0.494929	1.01473	1.16777	1.32776	1.32603	1.7753	1.91553	1.59797	1.55826	1.3673
RoP04G01974	29.6738	69.563	67.4671	45.9653	49.0687	54.1671	36.2447	69.8451	34.1096	21.6583	21.8573	18.1948
RoP04G01983	2.05529	1.74628	1.91736	0.588226	0.074815	0.274684	0.39137	0.348704	0.485832	0.095881	0.188454	0.396483
RoP04G01984	0.457886	1.58408	1.70522	0.317149	0.376555	0.157462	0.09075	0.121494	0.700793	0.187628	0	0.043251
RoP04G01990	1.56183	0.749233	0.897647	1.51788	1.07228	1.40264	1.08015	1.37394	1.61248	0.53684	0.689222	0.616315
RoP04G01994	17.1378	17.2194	16.679	10.9437	11.6285	13.1141	10.1597	10.2728	10.7026	7.73456	7.29952	7.41361
RoP04G02000	3.43398	3.50931	3.58272	4.47731	4.54595	4.47918	7.4185	6.66217	7.25166	4.77178	5.28001	4.36305
RoP04G02007	10.4427	7.03698	9.72175	14.5113	15.6987	17.5869	31.1391	30.7294	31.5319	54.6236	55.1758	48.8067
RoP04G02014	11.2898	11.726	12.3117	9.21717	10.0412	10.1379	5.59655	4.89558	6.30379	3.40587	3.64575	2.75414
RoP04G02016	0.943236	1.02609	1.22089	2.79434	4.08591	3.13409	17.2604	16.32	15.0627	61.3993	59.1762	57.7693
RoP04G02018	23.004	23.8046	23.0018	17.3894	17.8895	18.045	14.9782	13.4311	13.7412	10.0585	10.5851	9.21196
RoP01G01729	9.89725	11.9216	10.9431	10.8819	12.3468	12.3461	6.81964	6.04936	5.14512	1.5793	2.21402	1.7725
RoP04G02027	0.241876	0.241984	0.560666	0.406871	1.09116	0.908737	1.19833	0.63199	1.09076	1.24058	0.833891	1.36622
RoP04G02032	1.0008	0.73622	0.833986	1.58132	0.638548	1.0556	0.355258	0.725158	0.489895	0.447102	0.482973	0.185396
RoP01G01730	0.068279	0.884584	0.864971	0.588141	1.26036	1.32919	2.94622	3.66992	2.62371	3.52162	2.38018	2.89926
RoP04G02038	217.227	209.588	202.098	171.432	189.82	194.605	148.91	148.432	149.791	95.1941	98.3662	98.5622
RoP04G02040	0.979166	0.846166	0.641646	0.49007	0.335144	0.415002	0.158292	0.279035	0.138801	0.285432	0.154636	0.147714
RoP04G02043	4.19979	3.20715	3.84894	2.81572	2.13494	2.12859	1.57127	1.91039	1.53939	1.27197	1.08209	1.18979
RoP04G02048	11.0188	16.24	15.9614	13.2105	14.1431	13.4866	6.50201	7.75118	6.03681	2.85606	2.5863	2.48649
RoP04G02049	103.122	109.257	111.28	38.1134	35.0653	35.1221	32.3997	30.3127	30.2841	12.2411	12.4274	11.4753
RoP04G02064	0.218362	0.213746	0.322973	0.051399	0.158498	0.270953	0.547443	0.414243	0.482847	1.29347	0.607226	0.831291
RoP04G02065	1.12294	1.02831	0.874641	0.66078	0.594277	0.644928	0.552195	0.343525	0.285867	0.205319	0.152994	0.067044
RoP01G01734	6.32332	5.776	5.93075	2.47747	3.32138	3.26219	1.82743	2.11559	1.80296	1.24835	1.01026	0.857633
RoP04G02077	0.024417	0.097751	0.099527	0.266144	0.44402	0.519324	1.30289	1.46945	1.20046	4.46035	4.19356	3.72203
RoP04G02079	0.500142	0.511347	0.538355	0.420375	0.451716	0.292174	1.2604	0.729862	0.968929	0.627272	0.583779	0.528477
RoP04G02082	1.99859	1.95841	2.24077	1.38534	1.55354	1.66937	2.08813	1.8947	1.40588	2.96548	3.68601	2.88855
RoP04G02084	1.46004	1.5368	1.87477	3.51668	2.91108	2.99014	8.91497	9.3733	8.98741	31.8144	33.4253	29.3248
RoP04G02087	1.2918	1.60465	1.63838	2.85937	2.62271	2.08663	6.56354	6.98206	5.98513	15.2958	15.4169	14.6691
RoP04G02096	1.00308	1.35411	1.51419	1.57662	2.37213	2.35564	6.61866	6.8606	6.09375	12.1984	11.161	10.5062
RoP04G02097	1.31556	0.895502	0.927401	0.064564	0.154795	0.067922	0.018874	0.064779	0.026074	0	0.009802	0.01129
RoP04G02101	0.948828	0.534594	0.761919	0.43151	0.661879	0.423001	0.374875	0.310473	0.259276	0.174393	0.186009	0.264013
RoP04G02102	2.50976	2.83599	2.2766	0.246604	0.213986	0.252973	0.008055	0.027182	0.08862	0.026019	0.103884	0.139394
RoP04G02114	4.34523	3.94523	3.7622	4.00708	3.7345	3.73893	2.70675	2.59364	2.54444	0.396497	0.324211	0.33085
RoP04G02115	49.2964	41.9494	48.0216	44.5267	40.6909	42.5091	13.6084	12.5506	13.2231	10.2541	11.5569	9.35771
RoP04G02124	2.61665	1.23096	1.94451	0.868751	0.810126	0.949499	0.504519	0.400946	0.157651	0.292839	0.139592	0.660119
RoP04G02133	30.0005	29.8172	31.9697	7.51678	9.82439	7.2577	2.1821	2.21743	1.51524	0.331747	0.267043	0.858491
RoP04G02137	7.71816	8.81664	8.03707	5.93741	5.27956	5.64175	3.61539	3.26524	3.61976	2.46934	3.35727	3.03913
RoP04G02140	7.37731	7.01442	8.01753	2.88786	3.5816	3.40167	4.50735	3.9987	3.86712	4.09142	3.4526	3.72817
RoP04G02143	0.810408	0.921531	0.994502	0.205077	0.154419	0.62561	0.46863	0.461547	0.22204	0	0.147309	0
RoP04G02146	69.404	70.9524	66.6577	47.4204	33.7909	48.613	43.1224	40.7289	31.7709	17.6758	17.8335	15.7321
RoP04G02147	4.18751	3.86084	3.78543	6.52991	5.66177	5.17045	15.3065	14.1691	14.6084	32.0541	29.2825	27.1075
RoP04G02150	0.814433	1.2441	1.09571	0.130726	0.49626	0.362963	0	0.393002	0	0.04195	0.182193	0.081946
RoP04G02153	126.255	125.899	129.576	97.4199	87.8153	91.7836	37.8509	37.4939	36.0081	17.8556	18.8074	16.3316
RoP01G01742	4.43616	4.51632	4.48778	1.79282	1.71915	2.04625	1.49802	1.49029	1.47605	1.22138	1.24215	1.10478
RoP04G02161	3.27501	2.43508	2.09138	1.23927	2.07186	2.0158	1.5716	2.27712	1.91139	0.920962	0.873545	1.69148
RoP04G02168	28.6531	26.8234	27.5039	20.79	20.6995	20.9016	9.07196	8.72261	8.41431	4.66757	4.57586	4.41487
RoP04G02174	41.8467	42.4895	43.5788	42.6731	45.8143	47.1138	25.8933	25.9412	25.7487	14.1463	14.9521	14.344
RoP04G02182	0.280983	0.267173	0.158908	3.21384	4.31981	0.209972	0.179488	0.166599	5.2128	0.184073	0.32359	0.231893
RoP04G02186	24.573	25.6765	16.4055	40.5048	38.6985	40.3266	35.2342	56.5161	34.2004	93.2132	67.1973	83.0557
RoP04G02188	10.6868	13.0661	12.8566	7.08794	8.25104	8.67805	9.34768	8.74105	8.54426	5.35986	5.47796	6.21492
RoP04G02190	64.2464	62.8671	64.3143	38.5998	42.9355	44.0398	36.9976	35.9499	36.87	32.4845	31.6178	27.2307
RoP04G02194	14.7009	17.0692	14.4006	11.772	11.2684	12.9386	8.68993	9.03655	7.86907	5.23232	4.28435	4.13089
RoP04G02197	31.2817	29.068	29.6996	54.2975	50.8213	52.0903	44.7732	39.97	38.7844	18.2225	18.6822	14.8219
RoP04G02200	1.97816	2.5059	2.19251	0.397824	0.655466	1.04909	0.781307	0.503059	0.651567	0.108628	0.165471	0.3101
RoP04G02203	24.6191	25.0926	24.1917	45.6886	41.8108	43.4964	39.7602	41.7424	40.7897	57.9195	54.6562	56.9376
RoP04G02206	1.18294	1.05626	0.949437	2.4345	2.23765	2.54795	3.76733	4.25643	3.59681	3.48508	3.35006	3.09105
RoP04G02211	0.38613	0.285149	0.653464	1.12227	1.5206	1.21111	5.46078	4.25946	4.46523	8.0514	7.43554	8.35584
RoP04G02213	1.10975	1.17807	1.37712	1.7169	1.75321	1.50598	7.36122	6.76275	7.53448	11.8527	10.8589	11.3838
RoP04G02215	0.158352	0.163008	0.032476	0.315865	0.329565	0.248806	0.443837	0.519093	0.508889	2.84471	1.80192	1.77788
RoP04G02216	3.05657	2.76077	3.12888	3.84465	3.30951	3.6428	8.74987	7.7529	8.12196	11.1021	10.3447	9.7204
RoP04G02217	55.6372	50.9952	51.2562	39.331	38.5476	40.2089	29.313	31.0704	28.4987	11.7086	10.9877	12.9991
RoP04G02226	12.6973	11.8405	11.7932	11.2372	10.8679	10.576	6.87074	6.43675	7.14701	3.54451	3.88561	3.68356
RoP04G02232	2.99044	3.60211	3.17533	5.37373	5.08377	5.03999	6.15962	6.29926	5.76449	8.67668	8.71786	8.3613
RoP04G02233	1.64933	1.81695	1.62348	2.11233	1.89163	1.61768	2.57672	2.93091	2.86187	4.14965	4.24589	3.95176
RoP04G02234	0.219685	0.086159	0.25865	0.351887	0.616001	0.295243	0.981269	1.0302	0.644832	1.08344	0.851873	0.903736
RoP04G02246	3.2305	3.36402	3.48517	4.46701	4.23285	4.282	1.00615	1.27855	1.18176	0.160738	0.178595	0.211435
RoP04G02247	1.80287	1.91066	1.79933	0.603711	0.247912	0.341453	0.682762	1.13207	0.880902	1.41453	1.40542	1.24727
RoP04G02251	30.8158	32.9823	34.2719	92.0452	85.6105	84.785	56.4051	55.1271	55.0422	67.4261	69.1864	65.0665
RoP04G02254	12.4531	12.3058	12.9786	12.1218	9.6794	8.87608	5.18888	5.0507	4.92622	2.25105	2.34913	1.89961
RoP04G02255	19.7815	17.4394	16.1528	26.9954	27.6402	28.8635	40.6939	41.0121	38.782	45.5689	44.6466	42.4874
RoP01G01750	5.05719	4.81006	4.88164	3.96413	4.12563	3.93966	6.77312	6.50237	5.86925	9.96514	9.35025	9.14817
RoP04G02263	15.3731	14.9824	15.4194	17.6089	16.155	15.2998	26.0358	25.6152	26.0463	39.2819	39.7232	34.943
RoP04G02266	84.1815	83.1889	85.4968	210.678	218.115	228.873	262.567	267.319	266.946	196.576	200.322	183.824
RoP04G02267	3.87987	5.071	3.38572	3.74881	3.62418	2.58757	2.91179	1.97513	1.67863	1.53582	0.251454	0.690635
RoP04G02272	12.3646	12.7273	12.2508	13.5042	14.6326	15.1846	23.6884	20.8157	20.173	33.8579	31.1763	28.8404
RoP04G02276	7.48221	7.205	7.17339	8.1183	10.3987	11.5953	13.4158	15.0229	14.9676	14.0379	14.4117	14.7801
RoP04G02277	0.755945	0.520493	0.409582	0.469168	0.886978	1.23652	1.55339	1.49736	2.08269	2.63846	2.40195	2.0755
RoP04G02284	55.6303	55.7444	54.7007	174.643	163.529	159.597	112.416	103.021	112.376	142.392	137.753	128.178
RoP04G02285	0.44275	0.683316	0.581479	2.33724	3.01892	2.49887	0.30022	0.388002	0.465021	0.127312	0.138375	0.171128
RoP04G02286	0.554774	0.592351	0.439003	3.61359	2.75142	2.31214	1.41531	1.25367	0.894062	0.139694	0.422117	0.306929
RoP04G02287	0.197929	0.339365	0.14989	1.42691	1.62096	1.43164	0.879816	0.832776	0.616832	0.187487	0.051482	0.231953
RoP04G02290	2.05302	1.91071	2.21043	10.2469	11.1657	11.9128	2.40068	1.98866	1.94525	1.69314	1.66516	0.794768
RoP01G01753	16.0552	15.5945	15.9394	13.0597	16.6055	17.5544	8.24181	7.57661	8.29117	4.4677	4.4851	4.32949
RoP04G02293	0.961747	0.931045	1.1836	1.67174	1.77334	1.75897	3.73777	2.91647	2.94621	5.5819	5.1994	3.89948
RoP04G02294	0.660467	0.951515	0.427784	0.125556	0.0950569	0.097301	0.057495	0.027839	0.024338	0.233029	0	0.052677
RoP04G02295	4.29839	3.65003	4.3345	4.41234	4.73761	4.29142	3.37195	2.9424	3.64396	1.42935	1.39507	1.26296
RoP04G02301	8.02739	8.35357	8.28407	6.64767	4.39633	5.87146	6.36675	4.08849	3.9089	2.34086	1.26618	2.24691
RoP04G02309	2.35386	2.20894	2.29329	2.32286	3.36682	3.49339	7.46151	7.13318	8.1092	17.6089	18.5347	16.0848
RoP04G02311	36.5545	34.1593	33.6436	40.2069	67.8681	66.4769	106.246	111.876	110.158	122.212	111.827	122.483
RoP04G02312	5.5699	5.34623	5.21304	2.26701	2.26762	2.50828	3.17313	3.11638	3.86133	3.05866	2.78429	2.74817
RoP04G02313	14.9129	14.3687	12.1028	5.44068	4.91402	7.13235	7.54227	6.72938	6.42655	6.18067	6.10399	8.33457
RoP04G02322	1.7558	1.9991	1.87325	0.837134	0.829056	0.821034	0.722478	0.748372	0.636073	0.600874	0.581374	0.516185
RoP01G01756	18.67	18.8087	18.4771	14.5912	14.2368	13.6229	10.7723	10.675	9.9462	4.97237	4.91383	4.60494
RoP04G02338	5.05146	6.27556	5.63516	5.44865	4.99482	6.15689	12.6874	10.2788	12.725	11.4857	14.9408	12.8169
RoP04G02341	5.97974	5.45778	4.78422	2.30909	2.19728	2.22871	1.78903	1.90095	1.8931	1.51024	1.57006	1.50887
RoP04G02347	26.7151	25.2579	25.6957	16.2695	17.2866	18.2183	15.6865	15.6931	14.6186	10.9029	9.93251	9.54107
RoP01G01758	159.81	160.7	156.403	15.7673	18.7693	19.3076	15.4391	17.5502	17.6717	13.5185	14.8099	17.7292
RoP04G02360	0.328747	0.097628	0.096033	0.453119	0.435642	0.381053	0.572361	0.537833	0.571217	0.584725	0.369717	0.328444
RoP01G01759	17.5431	16.8044	17.2582	20.0464	19.2623	17.6305	8.94787	8.79563	9.26882	4.67821	4.13122	4.04656
RoP04G02361	1.04814	1.27681	1.54054	1.11216	0.722202	0.68876	0.984616	0.849474	0.897436	0.527476	0.479041	0.589125
RoP04G02364	1.6852	1.84126	1.56353	2.16728	1.8076	2.07806	0.119636	0.0692283	0.0462951	0.0646011	0.0193609	0.0217504
RoP04G02366	0.09361	0.328335	0.346533	0.720858	0.256967	0.196051	1.67832	1.53647	1.48353	2.8011	3.41239	2.87826
RoP04G02371	7.92951	8.3148	8.18622	0.503921	0.572892	1.13409	0.702662	0.498992	0.892494	1.14703	0.95681	1.04905
RoP04G02379	37.5418	38.7659	36.8211	32.4398	38.3318	37.3359	23.9551	27.4362	27.1739	17.2044	16.6875	15.545
RoP04G02384	12.6888	14.1002	14.4916	34.0905	31.8533	34.6626	27.0611	29.9622	29.6486	26.2705	27.4691	25.7178
RoP04G02386	0	0	0	0.58189	0	0	0.922093	0.646605	0.964932	0.272359	0.484597	0.386989
RoP04G02388	3.18351	2.86239	3.54879	0.774685	1.24984	1.5833	1.20565	1.1709	1.24075	1.01684	0.756098	0.721757
RoP04G02390	0.703298	0.85941	0.953648	0.727197	0.971842	0.528579	0.752586	0.503413	1.11296	0.357249	0.273056	0.370424
RoP01G00185	9.01223	9.20233	8.228	6.28229	5.77059	6.15538	1.97358	2.12106	1.5287	1.03071	0.974497	1.07172
RoP04G02394	23.396	24.0569	24.5497	18.1283	28.7434	29.0335	40.6732	41.4935	40.0662	52.103	51.5459	49.3168
RoP04G02399	0.649982	0.626875	0.802984	0.528374	0.592214	0.846128	0.693418	1.85432	0.809195	0.154924	0.609663	0.492991
RoP04G02401	126.458	128.638	127.495	22.6946	23.8808	24.1699	13.6989	13.1778	12.8337	15.8226	15.3857	15.7837
RoP01G01763	2.27515	2.79291	2.37446	1.82624	0.522009	1.46066	1.32795	1.30199	0.592465	0.5386	0.479225	0.774859
RoP04G02407	5.61779	5.79161	5.86711	8.04956	9.88879	10.3674	13.7625	14.0501	13.5696	10.093	11.9105	11.7518
RoP04G02410	19.2665	19.5419	19.8829	10.762	11.4341	11.0091	7.08384	6.86516	7.72304	4.38595	4.63569	4.78698
RoP04G02413	1.01488	1.10722	1.58721	0.870882	1.07219	0.914811	0.996505	0.763067	0.686376	0.462353	0.521934	0.446894
RoP04G02414	10.3421	10.5683	10.7335	12.4838	11.324	10.7019	18.1545	17.099	17.4887	27.1082	28.4779	25.6828
RoP01G01764	14.0918	14.0136	14.2525	13.2178	12.06	12.6915	6.34193	5.89924	6.19864	6.30386	6.14797	5.41483
RoP04G02415	1.60084	1.45294	2.07893	0.994668	0.691447	0.637168	1.0993	0.860147	0.827796	0.639713	0.466384	0.672633
RoP04G02424	165.359	160.521	161.243	76.954	93.0775	94.7909	40.8789	41.0342	41.1645	20.8111	21.4623	21.427
RoP01G01765	125.345	119.214	122.745	93.7662	86.9807	92.3239	78.592	75.7701	76.8967	59.9695	61.6257	55.1323
RoP04G02428	6.08573	6.11479	6.80691	6.43363	7.06791	6.96729	9.11158	8.63612	9.70211	12.8222	12.524	12.4232
RoP04G02434	7.20656	6.9973	6.55657	14.2883	14.8211	15.8038	28.0104	26.5254	26.7617	46.3212	46.5415	42.2805
RoP04G02439	11.7988	13.3271	12.8936	7.09814	7.15782	6.99186	2.43466	2.33204	2.56227	1.3033	1.18365	1.20543
RoP04G02446	1.14977	1.06375	1.01769	0.290122	0.389329	0.305578	0.837484	0.375711	0.383595	0.711425	0.64407	0.346945
RoP01G01768	1.81253	1.51289	1.72554	1.64528	1.82358	1.60215	0.62219	0.874446	0.552509	0.346202	0.258779	0.174632
RoP04G02450	26.0466	25.6563	29.1554	50.8542	44.8651	46.4717	18.5422	17.1218	16.1617	22.1618	21.5825	23.1428
RoP04G02451	396.636	381.519	376.482	303.227	314.19	329.56	279.52	281.617	278.105	175.018	173.119	164.772
RoP04G02469	7.21148	6.35449	6.84465	4.48745	4.1328	4.38263	3.32646	3.27467	3.18014	2.39846	3.13662	2.98874
RoP04G02470	1.70352	1.42912	2.14364	2.00619	1.98531	1.83291	10.2949	8.82047	9.96756	20.6212	18.1604	18.0027
RoP04G02482	1.18653	1.56632	1.8127	1.99935	1.61565	1.789	4.44918	4.35636	3.83969	9.30051	8.55478	9.34804
RoP04G02484	18.0836	18.3963	18.6551	14.2479	13.3399	14.5969	12.2833	11.4547	12.4209	9.04687	8.76186	8.28843
RoP04G02486	0.256968	0.395377	0.521888	0.684203	0.463393	0.416911	1.08041	1.24936	1.44306	1.67923	1.72504	1.48575
RoP04G02495	8.23049	7.01738	7.50486	6.73678	6.23482	6.2906	2.93552	3.71005	3.15145	0.469464	0.519366	0.484366
RoP04G02500	0.165126	0.686357	0.333166	0.417283	0.710011	0.349127	0.573568	0.441409	0.491252	0.820724	1.23099	0.672762
RoP04G02501	1.22824	1.60088	1.57111	1.49256	1.37218	1.40818	1.01482	1.36794	1.3267	0.247927	0.335292	0.141588
RoP04G02503	14.7241	13.4398	13.3367	5.32549	6.02893	5.49601	2.43891	1.80076	2.6126	1.06561	1.61698	0.757477
RoP04G02507	1.15942	1.12138	0.834914	1.67256	1.59405	2.01504	2.51486	2.35909	1.92187	2.37018	1.92707	1.95883
RoP04G02510	2.22165	1.80122	1.87921	2.43335	1.29005	2.29352	1.19396	1.40823	1.55103	0.078662	0.244383	0.28474
RoP04G02511	3.01586	2.2627	3.24021	2.88491	2.42596	2.90858	0.922953	1.86291	1.61593	0.306274	0.338118	0.159151
RoP04G02516	2.10835	1.9514	2.2226	1.39606	1.43067	1.49073	0.975322	0.886321	0.984645	0.621349	0.54518	0.46825
RoP01G01775	4.54221	4.14217	3.85858	0.709882	1.65917	1.74267	1.21291	0.972455	1.05739	1.08132	1.06919	2.05381
RoP04G02522	114.906	115.65	115.886	51.2801	52.6664	54.0875	38.4401	37.9311	38.9819	14.0043	14.2782	14.0623
RoP04G02523	0.953071	0.68261	0.713218	0.057207	0.10964	0	0.099784	0	0.017447	0	0	0.031686
RoP04G02524	1.40885	1.78117	1.39734	0.510933	0.491018	0.295404	0.37086	0.343016	0.531641	0.275119	0.102424	0.182398
RoP04G02525	6.56071	6.15135	5.9128	1.66998	1.70169	1.76661	0.652408	0.845915	0.635702	0.636543	0.427714	0.447275
RoP04G02527	0.2083	0.157228	0.135971	0.093853	0.160289	0.118666	1.18479	1.44623	1.40232	4.14197	4.78139	4.17359
RoP04G02528	10.5483	7.37261	10.6654	4.34917	6.59429	6.33706	3.6919	5.30911	5.25111	1.88236	1.90148	1.46031
RoP04G02537	19.4729	19.4801	19.099	17.5769	14.7829	16.0132	11.8376	11.3	11.4742	7.48268	7.5085	6.70563
RoP04G02539	23.5229	24.4953	25.0868	26.9945	19.8924	20.9954	16.509	13.8314	14.6388	11.278	11.3357	8.24718
RoP04G02541	5.50267	4.6663	5.05063	9.67447	10.6858	9.52848	32.779	30.7121	30.865	210.029	176.935	157.582
RoP01G01777	0.571174	0.368154	0.673738	1.84616	2.56099	2.3679	3.7748	3.48729	3.36882	11.6079	10.5184	10.248
RoP04G02549	75.6357	76.406	78.6925	118.689	111.215	106.037	170.99	164.833	163.345	199.92	194.287	177.408
RoP04G02550	0.461248	1.00497	0.723152	1.20416	1.24708	1.32296	10.5049	10.5705	8.21032	14.6483	16.1749	16.1463
RoP04G02557	21.5176	23.5226	23.9468	27.1661	28.2702	29.6954	23.9126	23.7165	20.8284	13.3334	13.1591	12.82
RoP01G01780	2.94875	2.92058	3.56988	1.73882	2.8618	2.65974	1.63064	1.43919	1.96818	1.10095	0.66083	0.709075
RoP04G02574	13.7796	10.317	10.2783	8.34433	7.24949	7.78691	5.44402	5.57707	5.52452	4.74395	3.97348	3.19061
RoP04G02579	5.51675	6.15328	7.64501	6.29533	5.585	6.83987	8.0128	9.55076	8.4273	13.6873	13.9762	11.7804
RoP04G02580	1.80968	1.87146	2.31181	0.285342	0.235623	0.194749	0.335499	0.253357	0.208519	0.284984	0.297413	0.196864
RoP01G01783	4.47642	4.91879	4.09009	6.59984	7.18438	7.44262	13.1528	13.358	12.8831	25.1537	22.9776	24.0018
RoP04G02585	2.32788	1.77161	2.21153	1.25234	1.16928	1.01608	1.45346	1.2383	1.55576	0.64982	0.506031	0.450767
RoP04G02587	1.73857	1.15337	1.50083	1.96525	0.987492	1.2893	2.48979	2.02739	1.24973	0.774686	0.935538	0.864148
RoP04G02588	1.45855	1.15383	1.26286	8.24057	6.17863	6.23122	10.0276	8.68699	9.14223	5.88573	5.90524	5.83732
RoP01G01784	1.39101	1.52135	1.43991	1.48102	2.11736	1.82558	3.24812	3.52426	2.91273	5.84037	5.49681	5.63794
RoP04G02594	13.2011	13.4069	11.5413	16.2906	18.5602	17.1348	31.8609	32.8317	33.6037	21.6275	18.4728	21.5581
RoP04G02596	1.15803	1.67287	1.63925	0.908833	0.69369	0.849653	1.13665	1.00383	1.23553	2.10206	1.91775	2.00419
RoP04G02601	8.05112	6.71976	6.96558	2.92541	2.35639	2.89836	0.486632	0.663243	0.527486	0.053925	0.037603	0.051742
RoP01G01782	3.11354	2.93751	3.50736	3.29206	3.59488	3.3277	5.00094	5.18553	5.09163	10.0445	10.3934	10.1251
RoP04G02606	1.00659	1.07225	0.836114	0.891001	0.801292	0.773305	0.649879	0.446501	0.831935	0.661604	0.352244	0.169984
RoP04G02610	2.60096	3.105	3.14841	10.8368	11.4801	12.4171	38.359	37.3315	36.4529	133.792	136.506	130.536
RoP04G02615	0.524368	0.497239	0.335241	0.39157	0.34048	0.297693	0.494018	0.392538	0.363407	0.76588	0.635854	0.716243
RoP04G02619	19.8726	20.369	19.2998	16.5944	15.2427	16.6986	13.8811	12.4911	13.1052	8.23541	8.02064	7.96053
RoP04G02625	13.2119	12.1639	12.2771	11.0452	11.2371	10.4848	8.97911	8.91571	8.85214	5.423	6.28236	4.85264
RoP04G02627	32.4775	31.3074	37.7322	11.814	13.5211	14.065	1.91465	2.23873	2.95601	1.47215	1.20414	1.12657
RoP04G02629	0.225094	0.495207	0.523516	0.864864	1.17072	0.800802	3.36879	3.70631	3.78304	5.06821	5.63506	5.74108
RoP04G02637	0.623763	0.381245	0.577727	0.061127	0.117119	0.108574	0.035659	0	0.090423	0.037277	0	0.01708
RoP04G02640	2.14707	2.08311	1.95252	2.7275	2.53096	1.71386	7.05156	6.22072	8.04383	4.47075	4.17638	3.54877
RoP04G02641	2.36826	2.55597	2.95725	4.61222	4.6438	4.13465	5.69614	5.7908	5.291	5.6983	5.86853	5.55384
RoP04G02647	27.7298	23.5016	23.8517	19.8933	18.0028	19.7514	15.9343	14.2223	13.4296	9.71267	9.18971	8.839
RoP04G02648	160.741	164.601	162.446	165.503	140.677	144.16	55.6084	51.4216	53.2122	14.7039	14.1422	12.8191
RoP01G01788	2.6205	1.78802	2.86819	2.95293	2.1574	1.88043	4.75659	5.56188	4.75895	9.60256	9.73851	8.74685
RoP04G02656	1.61918	1.60842	1.66147	1.2485	1.2073	1.17785	1.69729	1.29876	1.18796	2.88721	3.04059	2.87808
RoP04G02660	1.07093	2.26649	1.61843	0.678788	0.376554	0.581503	0.505522	0.533926	0.740397	0.258698	0.23006	0.487035
RoP04G02661	4.78404	5.0048	4.87645	2.1232	2.62107	3.09345	0.982442	0.89173	0.681061	0.171858	0.116435	0.280424
RoP04G02662	1.67621	1.502	1.5993	3.30407	3.18913	3.55605	9.92946	9.94412	9.0136	33.3234	32.0015	24.9834
RoP01G01790	0.944503	1.05248	0.733706	0.912927	0.926014	0.918743	0.970124	1.57902	1.10895	2.03156	1.5679	2.04628
RoP04G02673	0.562612	0.577429	0.622883	1.30276	1.23184	1.29657	3.34623	3.29279	3.24673	20.672	20.3609	19.7063
RoP04G02684	0.245653	0.350655	0.347158	0.231756	0.198513	0.363505	1.00805	0.617249	0.881388	1.49148	1.42638	0.9574
RoP04G02686	0.780151	0.789028	0.811618	1.57037	1.36573	2.21611	2.76865	2.39941	2.41207	2.10235	2.49532	1.96154
RoP04G02687	3.50219	4.10385	3.95356	3.09825	4.57427	4.13647	3.87148	3.33829	2.80531	2.17986	1.90418	1.59006
RoP04G02692	0.403098	0.287924	0.384728	0.491853	0.655969	0.436934	1.11892	1.18101	1.16498	1.54157	1.45348	1.30524
RoP04G02695	1.85787	2.5162	2.53451	5.01508	6.62196	5.64689	9.21702	9.94737	8.58599	4.64589	5.5522	4.28509
RoP04G02696	4.81088	4.01223	3.94188	9.35583	8.4425	8.78051	13.9507	13.0151	13.0304	6.69778	6.44828	6.30366
RoP01G01794	8.61183	8.60132	8.31008	13.121	13.5937	13.1546	15.432	15.0146	15.0607	18.0442	19.1894	17.4973
RoP04G02708	2.74657	3.32976	2.27854	3.29896	3.414	3.33748	1.93356	1.1425	1.57322	1.47875	1.88191	2.01308
RoP01G00189	19.972	20.8353	23.1365	23.5936	20.5339	19.6608	42.4738	38.1481	40.0422	43.0519	47.1822	39.9675
RoP04G02710	0.813326	0.275725	0.549534	0.455243	0.409944	0.372141	0.148269	0.0649268	0.218509	0	0.0282113	0.0239659
RoP04G02711	20.8008	20.6775	20.6541	14.9887	14.2292	14.8636	8.17042	7.98427	7.58422	2.84013	2.75168	2.76613
RoP04G02715	0.709063	0.525612	0.490351	0.648857	0.447669	0.392141	1.06927	0.926261	0.810625	1.29046	1.36449	1.20985
RoP01G01796	0.690015	0.368996	0.461873	0.226126	0.416772	0.192663	0.217821	0.169798	0.191363	0.164473	0.205157	0.091292
RoP04G02722	9.52692	9.45764	9.51927	5.71873	4.91321	5.129	4.40114	4.13213	4.12353	2.0582	1.90044	2.00671
RoP04G02727	1.06241	0.819142	1.13906	0.254891	0.594115	0.400476	0.407867	0.43525	0.415101	0.488411	0.151315	0.162492
RoP04G02729	12.1662	14.2259	13.7527	5.77048	5.40539	4.79741	3.97611	4.5083	3.97968	2.64154	1.87451	1.88029
RoP04G02737	68.658	91.6983	61.5784	71.3633	75.9973	79.8703	35.8203	45.3993	32.7345	22.0915	30.9962	27.7723
RoP04G02738	2.49192	2.33667	2.33769	1.7503	1.68638	1.42298	2.10446	1.54329	1.29217	0.796419	0.87406	0.681179
RoP04G02748	2.61452	3.73907	1.91118	2.23111	3.90515	3.57876	2.38205	4.18645	2.07691	0.261443	0.269415	0.248352
RoP01G01799	12.0933	12.0428	11.5461	17.4252	16.0317	16.9627	12.5756	13.7545	12.8501	3.35133	3.73093	3.27068
RoP04G02749	0.362072	1.39108	0.462118	0.338598	0.940613	1.32136	0.805136	0.347969	0.827069	0	0.057939	0.165379
RoP04G02751	3.64435	4.81358	4.61168	4.72519	5.40873	6.18408	5.06977	4.6797	3.32761	1.3933	1.30007	0.656428
RoP04G02754	0.631451	1.13215	0.443205	2.44747	1.9855	2.79414	1.34165	1.35133	1.53554	0.249383	0	0.094262
RoP04G02755	0.980893	1.85247	1.01871	1.9452	2.14374	1.79342	0.815141	0.791246	1.0582	0.029004	0.157362	0.052764
RoP04G02760	1.02251	0.398334	0.439402	0.104159	0.260248	0.215375	0.167968	0	0.162205	0.093814	0	0
RoP04G02761	0.161519	0.343504	0.277413	0.623961	0.50823	0.475516	0.215795	0.499346	0.196738	0	0	0
RoP04G02762	0.508441	0.524178	0.545594	0.597522	0.666072	0.730151	0.123778	0.146776	0.212931	0.010031	0.047078	0.043595
RoP04G02763	1.64697	2.53126	1.71279	2.69134	3.35714	3.40505	1.93345	1.35053	1.2649	0.086175	0	0.28657
RoP04G02765	3.77346	3.11367	2.86642	3.74367	4.76295	3.77353	1.38994	2.01145	1.61028	0.13264	0.05674	0.120595
RoP04G02766	1.4044	2.33506	1.47549	2.41005	3.09088	2.67928	1.80289	1.06245	1.01805	0.195267	0	0.22335
RoP04G02769	0.448307	0.481982	0.434642	0.825162	1.02955	0.762237	1.16096	1.60928	1.53439	0.991275	0.777948	0.470231
RoP04G02770	1.25985	1.53923	2.74003	3.42239	3.80024	4.58643	2.4539	2.88087	3.46001	0.736547	1.50448	1.00146
RoP04G02771	0.484498	0.440078	0	1.24374	1.20288	1.48626	0.381049	0.462784	0.149187	0.207572	0.068641	0.226444
RoP04G02772	0.566442	0.481466	0.485322	0.492149	0.797413	0.611663	0.17302	0.285675	0.27142	0.065295	0.063976	0
RoP04G02774	5.78015	6.52695	5.25315	15.0228	15.7682	13.8454	11.0518	7.3219	9.11485	0.749438	1.41409	0.49417
RoP04G02775	3.67142	3.3784	2.35244	3.96493	3.53294	4.7802	4.16622	2.93749	4.5208	0.374182	0.037081	0.075799
RoP04G02778	0.533961	0.52973	0.4751	0.385504	0.419341	0.537124	0.427124	0.309545	0.036362	0.002562	0.028166	0.073775
RoP04G02779	0.351977	0.411043	0.42399	0.752745	0.373595	0.632038	0.232922	0.565401	0.350571	0.142153	0.115105	0.010172
RoP04G02781	0.170254	1.04408	0.208726	2.66143	1.90881	2.0109	0.17048	4.03314	2.88737	0.086505	0.525804	0.072638
RoP04G02783	0.334573	0.27887	0.639428	0.72143	0.39446	0.710613	0.121942	0	0.251853	0.017187	0	0.088268
RoP04G02784	4.81797	4.44435	5.33013	5.26278	4.18386	6.47611	3.66892	5.60139	4.36789	0.885356	0.52946	1.00638
RoP04G02785	0.497059	0.707892	1.04639	0.787696	0	0.537866	0.158879	0	0.009732	0	0.014818	0
RoP04G02786	2.91288	1.56082	1.94594	3.8745	1.9685	3.41964	0.517652	0.76716	0.985879	0	0.172785	0.256338
RoP04G02788	7.31078	6.59416	7.67	7.55824	5.65244	5.35596	2.30984	3.1063	2.56802	0.26607	0.272648	0.322254
RoP04G02796	3.12408	3.77231	3.78525	1.59384	1.7866	1.12032	1.33777	2.48208	2.15617	1.87826	1.90357	1.79844
RoP04G02797	3.53165	2.90305	3.54906	3.5664	4.74112	4.79803	9.66023	10.0043	10.8449	13.9975	13.4465	13.03
RoP04G02801	0.553948	0.428427	0.500932	2.37251	2.38903	2.17765	2.42529	2.69128	3.21623	1.43603	1.92183	1.49524
RoP04G02805	0.048219	0.050444	0.021466	0.054684	5.28807	1.64793	0.074564	3.3351	0.112066	2.85869	0.082259	3.42902
RoP04G02807	12.3401	12.0957	12.5505	9.48783	8.51907	9.46753	7.1745	6.5848	6.88156	4.48512	4.3385	4.36878
RoP01G01804	11.2747	11.8907	14.1805	4.85447	7.5759	7.2217	8.19007	9.01949	6.21303	4.62893	5.15547	6.50461
RoP04G02809	47.1111	47.2205	48.0381	36.9858	34.4199	36.8101	28.7982	26.924	26.5081	20.2441	21.1098	18.5982
RoP04G02817	0.09829	0.41084	0.838959	0.418305	1.4495	1.13021	0.60143	0.396614	0.060995	0.029806	0.014417	0
RoP04G02818	53.3059	58.3737	56.0312	62.0712	66.3305	66.9138	60.485	55.1189	55.6502	22.2514	23.7536	23.3701
RoP01G01805	2.11634	2.19098	2.20373	1.52334	1.51525	1.4612	0.756915	0.785379	0.764301	0.660307	0.590858	0.511565
RoP04G02822	53.849	49.5505	51.3454	52.4719	45.5304	48.3156	24.6726	28.9104	28.1894	15.7888	15.3749	15.6495
RoP04G02823	44.6594	44.7709	44.2047	24.5898	22.9041	26.5694	7.95489	6.65334	6.15639	4.04221	3.84846	3.41603
RoP04G02827	4.54809	4.10925	3.82424	3.14223	3.96204	3.4589	1.14006	1.47895	1.2149	0.14525	0.160174	0.32403
RoP04G02830	0.636001	0.396843	0.493651	0.682857	0.823399	0.595267	0.203904	0.178929	0.297457	0.130816	0.234205	0.127229
RoP04G02832	19.4247	19.4655	20.4809	4.19361	3.31909	3.28473	4.63809	5.72779	6.59679	1.09131	0.968724	0.663733
RoP04G02840	7.32357	7.12532	6.14046	5.83619	5.8062	5.51622	3.33164	4.84273	4.44435	2.42405	2.67218	2.44444
RoP04G02843	2.59111	1.06493	0.987033	0.85473	1.51165	0.836082	0.572053	0.142145	0.321668	0.378499	0.075386	0
RoP04G02842	10.8015	10.2686	9.95819	9.50522	8.0202	7.21403	5.55519	5.13746	4.84541	2.72479	2.9151	2.71131
RoP04G02858	149.799	149.308	148.918	79.7209	88.1166	93.1778	72.9456	69.7743	69.7622	60.3608	60.3804	56.7666
RoP04G02859	12.833	13.5391	6.32229	5.32752	10.2262	10.5721	4.73548	4.67756	4.08148	4.22643	4.00901	3.52407
RoP01G01809	12.0887	11.5497	12.2069	14.7769	15.5288	17.227	33.1353	32.414	32.2383	47.5839	45.8282	42.777
RoP01G01810	8.92193	6.97648	8.34426	8.07521	7.95856	7.22053	4.17713	3.59502	3.45891	1.71466	2.23322	2.25089
RoP04G02876	42.3566	43.0043	41.4398	28.0761	27.0707	25.7298	21.4221	20.3147	22.123	20.054	20.006	18.4537
RoP04G02877	0.113329	0.110485	0.0776015	0.0815892	0.158307	0.112683	0.898566	0.841361	1.01235	1.95017	1.7722	2.2982
RoP01G01814	3.99341	4.17107	4.76329	4.23826	4.06553	3.72876	7.48981	7.01264	7.0418	8.73127	10.6992	9.07179
RoP04G02896	2.02639	1.68135	1.71342	3.62274	4.54118	4.93194	18.1036	18.6835	17.6198	34.1875	33.9621	34.5093
RoP04G02900	3.94727	3.14506	3.24827	2.18249	2.1751	1.88004	0.930541	0.95717	0.668313	0.098557	0.196435	0.074892
RoP04G02902	0.438314	0.401611	0.379562	0.84305	0.671628	0.478918	0.873586	1.26486	0.905797	0.509926	0.925164	0.949956
RoP04G02909	4.92579	6.32212	5.13104	3.55263	3.45567	3.97968	4.17443	4.10717	3.88787	1.76307	1.83527	1.8721
RoP04G02910	3.35465	3.37912	3.23189	3.27277	2.93349	2.87245	2.15297	2.18737	2.20825	1.52616	1.71232	1.5027
RoP04G02913	10.4358	11.3708	10.9057	9.39042	4.94234	5.59549	0.839931	0.761049	0.881371	0.015946	0.030389	0.040182
RoP01G01818	1.22389	0.64322	0.550081	0.617319	0.698801	0.543631	1.24599	1.43769	1.17095	1.94342	1.60917	2.08249
RoP04G02917	10.1869	12.1793	9.56747	10.0856	14.6715	14.7145	35.1587	39.9731	40.8147	67.7419	61.8102	62.2545
RoP04G02922	5.70343	4.55171	5.18904	6.40426	8.24472	8.43322	10.8874	11.0638	10.1576	9.71199	8.78265	7.77995
RoP04G02924	2.71177	3.0963	2.80384	3.79311	4.96668	4.68619	11.4956	12.185	12.2073	7.88885	7.02886	6.04769
RoP04G02925	1.6161	1.1847	1.03627	0.216252	0.790773	0.628572	0.945069	1.21366	1.61361	3.93058	3.76446	3.68279
RoP04G02926	20.314	21.812	19.4188	12.0298	15.0762	16.0358	10.9659	11.537	12.8275	7.21403	6.55324	6.61877
RoP04G02929	20.901	21.2157	21.6775	42.8874	34.6056	35.5788	15.3305	13.5804	14.4605	6.49751	6.71805	5.74006
RoP04G02932	1.10009	1.5042	1.61328	0.748874	1.41137	0.887467	0.6712	0.798156	0.812518	0.333204	0.099775	0.231472
RoP04G02935	2.34978	1.44595	2.01869	2.79905	2.63707	2.45793	1.56426	1.62784	1.41538	0.069861	0	0
RoP04G02936	90.9522	96.3647	95.3841	90.2769	94.0703	97.3222	58.9407	55.132	55.7412	24.4861	24.197	22.304
RoP04G02937	23.0719	23.2482	23.3668	14.684	13.6458	13.7596	14.4448	11.8988	13.7129	10.5896	10.5922	10.5018
RoP04G02939	1.69373	1.67144	1.67337	0.944929	1.22785	1.20996	1.15752	1.02384	1.26656	0.690332	0.99857	0.529335
RoP04G02942	20.8154	21.2127	21.1001	34.9023	39.6869	40.1542	54.9942	52.2041	50.5353	35.9994	36.1947	34.4435
RoP04G02943	6.49713	5.15547	5.51443	2.33462	2.45006	2.1278	2.91039	2.70431	2.61173	0.683382	1.6925	2.04991
RoP04G02951	27.1176	24.4051	25.3859	9.03453	8.03776	8.81477	5.83456	7.1372	5.78535	5.24787	4.23436	4.47323
RoP04G02952	3.36929	3.22539	3.75007	5.78009	2.83557	3.15577	0.873926	1.16883	1.33354	0.326293	0.468869	0.522218
RoP04G02956	0.979392	0.716701	0.934069	0.811426	1.02686	0.856475	4.835	4.00243	3.58801	16.1209	15.2886	15.3615
RoP01G01822	45.5594	43.525	44.7994	67.7429	64.0397	66.4971	82.8506	85.5389	84.8679	91.4181	93.0654	87.4534
RoP04G02960	0.489469	0.333425	0.143014	0.266509	0.222762	0.16577	0.445505	0.572117	0.865298	3.68519	3.91359	3.74195
RoP04G02964	1.11342	0.820008	1.16722	0.440715	0.295108	0.286623	0.031561	0.028637	0.039012	0	0.023339	0.007539
RoP01G01824	1.55999	1.66185	1.29288	1.33909	0.981546	1.03204	1.17631	1.09391	1.93805	0.541581	0.59539	0.654291
RoP04G02970	2.24042	2.42782	2.20933	2.86988	5.32922	4.02688	8.48781	8.76216	8.17648	19.5586	19.7621	18.3915
RoP04G02975	47.4512	44.4481	47.8036	49.6563	43.3827	46.6763	47.0072	45.4014	44.1266	23.8202	23.1545	20.4998
RoP04G02980	0.131801	0.207296	0.096247	0.618583	0.909381	0.951801	2.89135	2.96777	2.33472	11.2507	10.9216	10.4144
RoP04G02985	2.30716	3.12583	2.93263	1.43568	1.46148	2.05752	4.9639	4.1186	4.58429	10.9532	10.4746	8.70222
RoP04G02987	2.29691	2.66413	2.78866	1.71727	1.56258	2.50227	1.38979	1.8645	1.51516	1.00557	0.943736	1.03656
RoP04G02996	9.28951	9.33763	10.4175	2.91774	3.70675	3.50702	2.91715	2.97699	3.36342	2.56747	2.82179	2.57548
RoP04G03011	12.3103	18.4989	17.9074	16.74	11.5177	11.1933	6.42513	4.80831	7.19027	6.53692	4.04798	5.9138
RoP01G01828	6.45274	5.96406	6.504	11.441	10.8214	10.3588	20.3449	20.8257	19.8498	28.8562	27.8504	27.2661
RoP04G03022	0.058769	0.284424	0	0.101109	0.073742	0	0.623201	0.239655	0.045387	0.759186	0.868538	0.751306
RoP04G03023	0.26355	0.319872	0.420734	0.524036	0.542926	0.622425	3.97424	4.37808	4.16156	9.77023	9.04804	8.87269
RoP01G01830	1.27856	0.981452	1.029	0.270727	0.169162	0.150606	0.069756	0.526659	0.519621	0.11947	0	0.045908
RoP04G03027	8.30647	9.86177	8.47444	8.34149	7.37642	8.54134	6.21852	6.08233	5.78844	2.86141	2.54901	2.64038
RoP04G03028	27.8801	24.5154	26.1473	17.9083	20.7189	23.4716	21.4408	21.3957	20.1044	10.2112	13.3058	13.3428
RoP04G03032	7.26943	7.02481	8.15405	11.1872	13.2415	13.9295	31.1785	26.9154	30.0849	40.1244	38.4453	36.3415
RoP04G03043	7.89623	8.23164	7.58422	3.88887	5.51551	5.78898	4.15222	3.22198	3.64867	2.99519	2.58781	2.23743
RoP04G03046	2.7325	2.73433	2.556	1.00599	1.0301	1.19901	1.23551	1.54948	1.56072	1.84662	1.45423	1.58013
RoP04G03047	1.93266	1.4912	1.81746	0.933575	0.899803	0.87602	1.01829	0.855887	0.97582	0.694664	0.598701	0.604434
RoP01G01833	5.71566	6.76925	5.9389	4.88816	4.57584	4.99391	3.74091	3.67173	3.28549	2.03709	1.95549	1.69608
RoP04G03057	1.41614	1.91174	2.33831	1.35967	2.12899	1.45777	4.86368	4.86477	4.75978	5.73802	5.36793	6.23467
RoP01G01835	28.6733	29.4213	27.0591	41.9309	37.5965	37.6469	22.6441	26.3462	26.277	16.2888	16.3047	15.6398
RoP04G03065	30.3407	29.5161	27.5543	43.9855	47.7453	40.6678	79.9353	67.2946	81.3596	65.9609	74.8714	80.2235
RoP04G03066	8.32864	7.52153	8.43243	6.51481	6.26628	6.24955	5.85638	7.72351	6.95814	20.1249	18.4599	17.7434
RoP04G03069	1.01045	0.700684	1.02668	0.849128	0.42616	0.855676	1.6012	1.3591	2.2329	1.52532	1.61473	1.34357
RoP04G03077	0.598643	0.617381	0.509832	1.23238	1.26332	1.31588	6.54646	6.11838	6.08112	7.91043	8.45897	8.14632
RoP04G03081	0.899585	0.815469	0.696374	0.388108	0.429799	0.338389	0.342546	0.268199	0.335871	0.242042	0.364059	0.302473
RoP01G01839	5.79905	2.41703	6.37048	2.17455	2.69603	2.47649	3.15715	2.10785	4.02005	1.16677	2.85453	1.35075
RoP04G03085	7.8107	7.64272	7.13702	3.60048	4.40474	4.48539	1.50538	1.72358	1.04242	0.266508	0.294721	0.198999
RoP04G03086	1.49325	1.5664	1.15765	2.84069	2.3312	2.05829	3.47934	4.09339	4.06318	6.00312	5.93676	5.29467
RoP04G03088	0.044337	0.076818	0.06789	0.175875	0.099374	0.21421	0.649333	0.457016	0.47228	1.36709	1.40026	1.26114
RoP04G03111	0.155708	0.40108	0.350294	0.10095	0.258887	0.246167	0.430305	0.503387	0.751692	0.883796	0.773572	0.60527
RoP04G03112	8.65401	9.67967	9.89309	12.5058	13.4845	14.1641	21.831	22.7294	21.9194	31.5233	28.9132	27.9776
RoP04G03114	1.10546	0.64352	0.608258	0.282753	0.453821	0.301159	0.462312	0.377379	0.523943	0.317012	0.284696	0.262638
RoP04G03121	1.71638	1.96216	2.15018	0.55427	0.762319	0.803038	0.509654	0.608031	0.588235	0.614384	0.416864	0.299301
RoP04G03124	2.19558	2.06296	1.69303	3.44888	3.00833	3.11769	4.67847	5.27048	4.30511	4.58531	4.09403	3.80598
RoP04G03125	13.5823	13.3229	14.8144	9.24791	8.46089	8.65778	7.35479	7.35728	7.53578	6.14411	6.99233	3.69985
RoP01G01845	17.3424	17.4354	17.2667	20.5973	24.9456	24.6658	16.8408	17.7689	17.0432	10.1877	9.57366	10.3308
RoP04G03137	136.265	135.494	123.086	66.2218	76.9296	82.9136	59.4458	65.2338	67.2754	38.8681	36.1267	43.6541
RoP01G00193	183.923	182.284	179.84	79.9326	85.1093	87.7785	70.2421	72.9734	70.2103	30.5854	30.4568	30.2214
RoP04G03143	0	0.629185	0.134276	0.56356	0	0.737873	1.03357	1.26607	1.87151	1.59661	1.78705	1.78107
RoP04G03155	1.18887	1.3596	1.00605	0.651617	0.612069	0.631713	0.503925	0.573116	0.215349	0.417343	0.643347	0.503445
RoP04G03169	12.3533	12.9017	11.6845	11.4945	10.8575	11.2873	9.04149	8.42458	8.59943	3.87977	3.74445	3.8544
RoP01G01851	10.2282	10.1272	10.1202	10.8774	8.98554	9.72579	9.32975	10.5981	11.4069	1.80641	2.0021	0.945121
RoP04G03180	21.1033	19.9894	20.4006	16.176	14.652	13.9591	7.95887	18.4828	9.16985	5.7671	5.94163	6.24954
RoP04G03184	0.16699	0.164696	0.122803	0.0676883	0.113485	0.142435	1.21486	0.972673	1.13949	3.44926	3.71301	2.86542
RoP04G03191	90.2729	99.5962	100.963	80.1579	78.4209	74.2741	53.3253	51.5625	53.9052	9.93495	11.2841	10.1177
RoP04G03193	2.88018	2.64578	2.58075	1.86401	1.85569	1.81857	1.62752	1.48956	1.43011	1.00724	0.948261	0.909598
RoP04G03196	3.21533	3.43799	3.32368	2.11569	2.03211	1.73191	0.587961	0.583667	0.635196	0.161628	0.090311	0.09803
RoP04G03205	41.6125	42.6138	41.6939	38.3225	30.5982	31.1347	12.225	12.7065	8.92578	3.8115	3.94922	2.88764
RoP04G03215	71.4995	73.1624	73.3703	50.1834	55.3497	57.7755	39.1098	37.5396	39.9317	24.0318	22.7827	19.3043
RoP04G03218	15.9087	16.4599	14.6121	17.397	18.7419	19.2141	26.3131	26.4006	25.586	30.8352	32.1463	28.9322
RoP04G03221	1.15184	1.07387	1.08543	1.83415	1.4163	1.74189	3.03027	3.38488	3.21043	4.91492	5.09531	5.35813
RoP04G03223	1.378	1.96184	1.92886	1.35678	1.34834	1.40493	1.41219	1.71194	1.77034	0.900859	0.477966	0.73804
RoP04G03225	26.4466	22.4243	23.2222	40.5377	48.5468	43.8991	46.7205	47.3981	40.6873	54.8308	53.0058	53.0574
RoP04G03226	14.3172	14.6301	14.68	15.9348	24.6111	22.7389	31.1866	31.8918	23.2481	29.9737	28.2621	35.4108
RoP04G03235	0.363335	0.360705	0.206115	0.35979	0.346415	0.671797	0.809509	0.855681	0.663032	2.1698	1.43574	1.39886
RoP04G03238	6.09248	6.07168	6.00647	2.06737	1.84011	2.1437	1.66411	1.95764	1.78501	1.50314	1.35163	1.28452
RoP01G00194	13.1492	15.9175	16.2962	5.62809	6.89651	6.27206	6.6057	5.35789	5.76055	4.05363	4.68745	4.24218
RoP04G03254	63.6482	62.5843	61.8984	9.81596	10.3485	11.2175	2.1431	1.30314	1.676	0.554189	0.603339	0.53407
RoP04G03255	59.0081	58.2079	62.8157	10.8518	12.4948	12.7624	2.88357	2.75655	2.79756	2.82255	2.31879	2.30467
RoP04G03278	26.5499	25.6982	25.8063	30.0854	29.3596	27.5678	16.6645	17.2771	16.3299	9.72664	10.7382	9.77538
RoP04G03279	10.9615	11.8316	10.3708	8.99032	7.91258	9.34336	3.67618	4.68358	4.68124	1.30562	1.01151	1.30428
RoP04G03281	31.2652	28.8986	28.2965	1.05826	0.720435	1.33231	0.053875	0.244353	0	0	0	0.036186
RoP04G03288	3.16022	3.54897	5.22717	0.050251	0.235324	0	0.059779	0	0	0	0	0
RoP04G03293	15.3295	14.2156	14.3731	18.3486	21.085	21.8489	30.7688	36.6152	36.4508	45.7288	44.1856	51.0362
RoP04G03306	0.701748	0.721751	0.726858	0.373182	0.214952	0.320656	0.460117	0.15832	0.232997	0.239544	0.183734	0.265903
RoP01G01864	87.5315	80.1939	85.8347	52.5888	50.899	52.4856	5.20004	5.70571	5.62998	1.12887	1.03131	1.30897
RoP04G03317	6.16391	6.5622	6.25926	1.38315	2.3613	2.45022	0.494437	0.326876	0.457934	0.0904023	0.285025	0.18108
RoP04G03322	7.20868	7.4909	7.33047	5.87043	5.68564	5.83218	0.59256	0.747286	0.636615	0.19519	0.131547	0.201333
RoP04G03329	0.112561	0.143107	0.07688	0.145332	0.125057	0.029276	0.206616	0.117959	0.135182	1.41793	0.921611	1.00223
RoP01G01866	0.97986	1.98372	1.51672	2.23044	1.43581	1.72692	1.62095	1.60741	1.26745	0.694942	0.740511	0.830298
RoP04G03337	1.43122	1.41547	1.54505	0.446059	0.489737	0.424996	0.092756	0.042087	0.07595	0.077766	0.180315	0.032491
RoP04G03340	36.2903	39.1809	38.7647	12.8619	11.6076	13.216	11.3353	11.054	9.77226	3.81255	4.34441	3.53049
RoP04G03354	2.15328	2.59608	2.70591	1.79431	1.97301	1.54909	2.25386	1.94545	1.75536	1.00504	0.721079	1.13355
RoP04G03359	1.01174	0.708386	0.531711	0.469319	0.312192	0.328961	0.139806	0.218138	0.143374	0.151893	0.123773	0.209364
RoP04G03367	0.987504	0.765897	0.653557	0.151644	0.271826	0.369146	0.263333	0.307347	0.110064	0.264318	0.383594	0.241482
RoP04G03370	1.05191	1.13714	1.01147	0.90502	1.42274	1.20629	2.06964	2.21821	2.24399	1.43179	1.2534	1.69782
RoP04G03391	23.074	23.908	25.2373	26.7321	20.7009	22.5011	10.5447	14.4596	12.5623	10.4934	9.82963	12.2263
RoP04G03392	7.27502	8.40561	7.02749	6.86996	8.05791	7.9783	3.51441	3.81418	4.30462	1.56267	0.870053	3.14185
RoP05G00002	1.83984	1.96243	1.84123	1.88504	4.41867	4.94736	29.5296	24.3199	27.5185	62.9367	41.1398	36.7078
RoP05G00003	8.53449	6.44565	6.79332	4.00853	4.05077	4.74314	2.7327	2.97298	3.02669	2.56243	2.27966	1.99352
RoP05G00005	16.2072	14.5456	15.067	11.5743	12.8296	12.7512	11.928	11.318	12.0241	7.51961	7.38847	6.87204
RoP05G00009	1.76267	1.71416	1.74749	0.875493	0.872178	0.964384	0.906739	0.970632	0.976148	0.848674	0.843738	0.67801
RoP05G00011	6.97095	6.24951	6.57306	6.83969	6.45486	6.93456	8.44442	7.62065	8.26418	3.17123	3.06938	3.35578
RoP05G00013	3.34058	3.20855	3.02926	1.17305	1.10283	1.12639	0.863269	0.768811	0.819695	0.598539	0.659161	0.609802
RoP05G00016	0.295657	0.630283	0.60752	0.109819	0.284573	0.310125	0.179301	0.234024	0.250336	0.21558	0.245724	0.310178
RoP05G00018	0.264384	0.748419	0.386045	0.358928	0.70359	0.438353	0.509469	0.478889	0.559381	0.0673367	0.225229	0
RoP05G00034	1.74689	1.68326	2.10686	1.19389	0.804913	1.22939	0.494599	0.757107	0.664982	0.915079	0.706196	1.30683
RoP05G00042	43.9934	44.826	45.1628	36.2386	35.1218	35.6151	25.9089	24.1535	25.809	17.6061	17.8844	16.1175
RoP05G00061	1.42097	1.05381	1.4723	0.365917	0.817056	0.527559	0.544932	0.588418	0.424602	0.033561	0	0.030756
RoP05G00085	0.671112	0.619342	0.320501	0.138102	0.070452	0.026307	0	0.018234	0	0	0	0
RoP05G00086	111.724	108.736	107.716	74.3071	74.2967	77.805	13.5859	13.2718	13.8893	7.28252	7.22159	6.48049
RoP01G00196	14.0843	14.2949	13.8468	17.7172	18.131	18.8689	31.1845	30.5769	24.5528	29.7406	29.3541	27.8367
RoP05G00121	0.702906	0.61784	0.673449	0.067803	0.059983	0.215802	0	0	0	0	0	0
RoP05G00124	1.66437	1.58685	1.66222	0.667004	0.642077	0.8719	0.905956	0.615153	0.925037	1.21625	0.974131	1.64315
RoP05G00144	35.3751	36.8725	34.8973	26.9984	27.936	31.0221	16.8244	16.9037	17.1009	7.3276	7.42301	6.25859
RoP05G00148	0.398263	0.171707	0.20456	0.278827	0.211454	0.203495	0.490787	0.515879	0.452202	1.01837	0.780064	0.577686
RoP05G00155	6.33637	5.61535	6.28625	12.1261	11.5585	11.3691	17.1238	16.0445	16.0431	19.6498	18.9697	20.2518
RoP05G00157	0.189641	0.12171	0.148105	0.232812	0.249786	0.261926	0.455314	0.203469	0.182805	0.920036	0.815142	0.748591
RoP05G00162	336.356	334.59	338.676	191.54	252.427	259.086	223.783	238.105	233.337	148.802	148.409	157.525
RoP05G00164	0	0.12673	0	0	0.088389	0	0.26594	0.185707	0.32368	0.820162	0.713194	1.06876
RoP05G00168	1.23281	1.43203	1.10014	1.16566	1.23212	1.06716	1.87216	1.61122	1.60375	3.51042	3.41247	3.13999
RoP05G00169	1.68161	0.920721	1.62304	1.30392	1.41487	1.586	4.12719	3.3107	4.18015	5.81213	5.7141	5.31198
RoP05G00177	3.04788	4.83901	3.19443	9.28266	9.20129	8.94371	35.3238	34.477	37.7649	71.5648	66.7978	77.2007
RoP05G00181	10.7034	12.3689	11.4736	13.7519	13.1875	12.7847	19.4164	19.0995	18.2566	28.6981	26.5356	25.9231
RoP05G00196	0.763426	0.323485	0.377476	0.455198	0.350763	0.608701	0.895353	1.0638	1.03084	2.84066	1.76255	2.70533
RoP05G00202	12.6936	13.2214	13.3327	8.35699	7.79551	7.65109	7.15944	6.75961	6.65785	5.87854	5.47984	4.93436
RoP05G00203	8.11298	8.6752	7.87543	13.3472	15.4024	16.2271	19.8247	19.5652	18.5712	18.9497	19.2878	17.3205
RoP05G00205	40.2039	35.0906	35.4343	42.8365	40.2609	34.7957	28.0467	24.2311	27.7116	18.3744	19.622	18.8607
RoP05G00211	14.9193	15.9893	15.4413	12.4744	11.1974	10.9012	6.71385	6.25503	5.69424	1.05118	1.41601	1.51248
RoP05G00222	1.37861	1.46368	1.49772	5.53325	5.91383	5.91319	10.4994	11.1415	11.4144	7.05274	7.58569	7.62024
RoP01G01889	6.23041	6.16352	5.65923	5.9502	6.24642	7.01727	13.9915	15.1436	14.2889	23.7296	24.5867	22.2718
RoP05G00223	4.17994	3.77443	3.90029	1.17514	1.58492	1.60478	1.98162	1.57888	1.76152	1.55547	1.3598	1.18381
RoP05G00236	7.75146	8.18354	8.02373	5.57855	5.74322	5.64533	4.83667	4.71925	4.92289	3.12432	3.2581	3.27057
RoP05G00239	1.58093	1.44912	1.68432	0.77421	0.848688	0.544232	0.208976	0.395676	0.350081	0.228629	0.0373134	0.222205
RoP05G00243	4.79495	5.45966	6.51607	6.92285	6.86366	6.90679	14.1697	14.9293	14.6539	24.3465	21.7591	20.8055
RoP05G00245	5.5853	5.93499	6.07911	7.0822	6.51788	6.90491	8.45238	10.5678	9.78896	12.2	12.4683	11.6219
RoP05G00254	6.05505	5.7519	5.51271	1.65787	1.66183	1.46301	1.51661	1.34789	1.12548	1.17161	1.33798	1.1203
RoP05G00255	17.06	17.7612	15.2354	8.74931	8.31207	8.31572	8.67554	7.82915	7.8455	5.98004	5.93185	5.69273
RoP05G00258	5.1091	4.26517	3.68989	6.18035	5.99165	6.05357	2.93366	2.84238	2.44803	1.76123	2.59298	1.77394
RoP05G00259	8.31544	8.56855	8.06214	9.25323	8.73864	8.51936	5.94045	6.09414	5.76903	3.48621	2.61334	3.41777
RoP05G00261	20.6804	18.4857	20.2941	33.395	37.9935	38.6072	42.2334	37.042	40.8677	29.0087	25.7966	26.1077
RoP05G00274	10.4996	7.97008	7.94251	7.79361	10.7352	11.2297	15.4259	15.8439	13.6233	21.7132	23.9989	21.1415
RoP05G00277	26.3313	26.3144	25.3158	17.7647	17.9709	18.1099	7.34017	6.45695	6.30449	1.40212	1.12473	0.849713
RoP05G00280	2.23079	2.30078	2.32685	2.47308	2.83907	2.32456	0.913813	0.8657	0.902787	0.013099	0.065023	0.100102
RoP05G00281	3.81423	4.50564	3.65289	1.23173	1.27483	1.47333	0.736649	0.50568	0.396992	0.394746	0.334717	0.490561
RoP05G00288	5.88461	4.90269	6.41168	5.52279	5.26905	3.88528	3.1256	3.92017	5.96082	2.44265	2.49916	2.89695
RoP05G00296	1.11158	1.3663	1.18171	0.981558	1.49967	1.74997	1.51855	1.64758	1.48542	0.600856	0.71846	0.621234
RoP05G00302	0.286641	0.303949	0.307797	0.350983	0.291523	0.305515	0.695367	0.570859	0.619442	0.966578	1.14684	1.02553
RoP01G01896	0	0	0.0378567	0	0	0	0.431631	0	0	1.05454	1.36053	1.05263
RoP05G00306	0.644197	0.492627	0.532348	0.393677	0.400911	0.500124	0.82815	0.671474	0.587541	1.14529	0.874164	0.923938
RoP05G00308	0.428249	0.460772	0.604648	0.277189	0.29377	0.0530063	0.57173	0.634502	0.508333	0.884339	0.949715	0.700388
RoP05G00309	1.84118	2.62893	2.13982	1.31903	1.31723	2.48789	5.32316	4.65716	4.91735	8.03489	8.14628	6.66978
RoP05G00313	0.754762	1.19727	0.757931	0.761439	0.40758	0.349901	0.308059	1.85167	0.972381	1.12105	1.96256	2.31842
RoP05G00321	0.943494	0.96425	0.730823	1.26547	1.12966	1.24194	1.28543	1.63569	1.70744	1.69724	1.90482	2.12047
RoP05G00322	4.80867	4.69694	4.49792	10.6785	10.4177	11.6731	18.7029	17.8721	18.5407	19.4207	18.6772	17.6957
RoP01G01900	0.276909	0.422457	0.217236	1.00232	1.27685	1.74763	12.9146	12.8794	13.5076	39.4444	34.8039	38.4763
RoP05G00346	1.95649	1.41484	1.14454	1.23245	1.15529	1.04387	2.41848	2.70025	2.98401	4.26145	4.34672	4.34513
RoP05G00352	2.49952	2.3083	2.23902	0.93591	1.45724	1.15621	1.71183	1.05552	1.54069	1.2397	1.14782	0.90538
RoP05G00360	2.26114	2.62904	2.33366	4.13947	3.38342	3.65333	5.01009	5.6533	5.48687	3.24021	3.67935	3.12326
RoP05G00364	0.92532	0.867839	0.965952	0.608475	0.605937	0.590989	0.408764	0	0	0	0	0
RoP01G01903	35.7603	38.1093	38.9117	38.9528	38.1896	37.1618	23.5016	21.3649	21.7134	13.7935	14.6225	14.4664
RoP05G00394	1.26924	0.99446	0.691845	0.350666	0.44967	0.232261	0.262896	0.327569	0.226208	0.13433	0.046122	0.024841
RoP05G00397	2.02048	2.09936	2.82899	1.17776	1.46532	1.40372	0.364584	0.481321	0.352706	0.129827	0.09479	0.108085
RoP05G00402	0.57087	0.707986	0.606224	0.344422	0.222916	0.454902	0.623615	0.068937	0.276873	0.104283	0.050593	0.187317
RoP05G00429	0.617747	0.679859	1.0419	1.73483	1.15051	2.00881	3.15438	3.26658	3.60696	5.46165	5.59159	5.6291
RoP01G01913	14.1107	13.534	13.8437	15.6446	15.3	14.061	24.3471	24.3364	24.63	32.2166	32.094	29.6581
RoP05G00441	0	0.087209	0.107731	0.383424	0.628594	0.683637	0.453375	0.543867	0.434495	1.11608	1.06816	1.47436
RoP05G00448	1.17855	0.766809	1.85987	1.87709	3.24336	2.74617	3.29073	4.31422	3.90373	5.1095	7.30907	5.17919
RoP01G01916	0.543517	0.74795	0.580785	0.368354	0.389768	0.435316	0.940329	1.27477	1.16195	2.15704	1.69814	1.52051
RoP05G00472	0.835581	0.92555	0.852679	1.29704	1.17611	1.04566	2.21652	2.26117	2.07499	2.59656	3.39343	2.13728
RoP05G00474	7.83824	7.06449	7.27003	3.20535	3.47228	2.86358	3.19199	3.37497	2.80928	1.163	1.29965	1.00864
RoP05G00475	1.15371	1.23765	0.88544	1.0096	0.842565	0.998205	0.554443	0.647567	0.392972	0.502145	0.263545	0.519859
RoP01G01917	1.97532	1.55791	1.48334	1.15802	0.964891	1.17969	2.36756	2.16484	1.98236	2.90683	2.66553	1.83569
RoP05G00479	0.96744	1.17815	0.955314	1.51464	1.25697	1.22677	2.06652	2.14352	2.10528	1.38499	1.7013	1.88589
RoP05G00487	0.38244	0.056268	0.063298	0.086175	5.74373	0.368175	0.047551	0.021499	0.083378	0.092461	0.125283	0.061795
RoP05G00488	25.8446	24.6141	21.6992	7.15637	9.19899	8.26665	4.36198	4.07653	6.02967	5.38166	5.15183	5.50872
RoP01G01918	14.2653	14.9362	14.1766	16.2309	14.7039	16.3833	14.9629	15.2589	14.085	7.99263	7.90703	6.79314
RoP05G00489	10.0951	11.6935	10.1618	8.19657	9.55107	8.50798	7.23034	7.47394	8.28834	3.91975	3.76998	3.37503
RoP05G00490	0.127233	0.034263	0.059833	1.19987	0.203612	0.346268	1.73514	0.238715	0.030763	0.242575	1.2947	0.06795
RoP05G00499	2.64887	2.87346	1.32412	2.64398	2.94532	2.64679	4.3516	4.62345	5.04079	4.91333	5.38162	4.16142
RoP05G00503	29.0918	33.0351	31.5479	50.4441	55.209	54.1251	95.7351	97.8546	99.6116	77.289	78.9253	73.2389
RoP05G00506	31.6199	32.6831	31.1423	17.1363	19.3119	20.2856	19.0947	21.4474	18.4557	7.81348	7.29789	7.38515
RoP01G01920	11.3124	10.9959	10.5972	8.22572	7.25106	7.39385	8.79353	8.88618	8.91527	2.44279	2.46586	2.35479
RoP05G00524	2.88047	2.55219	2.54774	2.33954	2.07151	2.27207	3.66121	3.81983	3.87625	4.84304	5.14605	4.35659
RoP05G00532	38.4918	42.1355	44.0443	58.7316	61.0706	57.6973	10.3415	13.449	8.22306	2.56751	2.43645	3.58988
RoP05G00542	55.4445	51.155	52.8329	16.7438	29.9111	28.3038	32.4838	28.4778	28.2113	27.5988	23.0162	30.2438
RoP01G01923	0.875835	0.533418	0.830172	0.311383	0.328806	0.291378	0.175673	0.281185	0.293959	0.581991	0.388005	0.215388
RoP05G00555	1.6882	2.50635	0.775377	3.05755	3.05144	1.29417	0.912976	1.1766	0.863752	2.62924	1.72812	1.27557
RoP05G00571	0.376133	0.864644	0.760859	0.883503	0.797651	1.14484	0.641235	0.607947	0.653719	0.534004	0.195633	0.249181
RoP05G00578	0.748958	0.619654	0.530538	0.768538	0.869234	0.939888	0.551629	0.834302	0.686784	0.473529	0.358989	0.227393
RoP05G00587	1.14236	0.572745	0.743637	0.176914	0.160823	0.188503	0	0.147449	0.195229	0.274548	0.038765	0.1202
RoP05G00593	3.90696	3.59043	3.83189	1.08726	1.3043	1.20507	0.626709	0.603141	0.433046	0.415031	0.430989	0.426004
RoP01G01927	2.9337	3.85213	4.38945	1.58933	0.796948	0.943535	0.414712	0.156116	0.684729	0.029302	0.095508	0
RoP05G00604	1.77273	1.67422	1.94853	0.747054	0.555788	0.750139	0.526619	0.431813	0.554136	0.379404	0.33026	0.32734
RoP05G00609	4.42585	3.7889	4.39819	4.39557	5.31218	4.7945	7.0046	7.97082	7.00992	10.4445	9.47589	10.0023
RoP05G00620	9.51738	9.28886	9.14199	2.73157	3.85846	2.26157	1.59446	1.69502	1.66144	0.753402	0.81346	0.601821
RoP05G00652	0.35504	0.380193	0.580259	0.588683	0.562198	0.484795	0.190114	0.11588	0.182361	0.143775	0.038675	0.07033
RoP05G00656	7.29934	6.81904	6.68251	2.83034	3.06194	2.92306	1.50361	1.78572	1.7593	0.745509	0.850787	0.892839
RoP05G00659	1.30081	0.800346	1.08532	1.56448	1.5856	1.43854	2.46127	2.88512	2.5944	3.42861	3.11558	3.33533
RoP05G00660	4.81088	4.86152	4.06438	3.39068	2.58801	2.73722	2.88671	2.96641	2.69844	1.37711	1.54657	1.7411
RoP05G00665	1.8595	2.3531	2.71484	1.64257	1.67175	1.71577	3.86939	3.57438	3.25819	3.88707	3.06266	2.81285
RoP05G00667	0.084012	0.589492	0.399289	0.635281	0.684815	1.28283	3.15647	3.27378	3.43751	10.046	8.70832	9.52338
RoP05G00668	0.339731	0.646517	0.878021	0.459617	0.811698	0.564849	3.60083	3.00362	2.89038	10.4675	9.1026	9.30798
RoP05G00669	41.2134	37.9358	40.2096	42.2468	48.7726	50.7283	87.065	77.7098	77.5649	138.719	143.98	123.066
RoP05G00670	0.033551	0.074056	0.105667	0.140713	0.080507	0.101849	0.516695	0.912541	0.482977	1.12106	1.42301	1.19136
RoP05G00672	0.119769	0.100952	0.247409	0.245776	0.336644	0.353917	2.85974	3.35673	2.68675	7.89812	8.08051	7.01215
RoP01G01934	2196.79	1784.26	1733.34	2010.99	1706.17	1691.83	3453.53	3102.11	3282.25	3879.71	3746.8	3894.82
RoP05G00676	0.0604727	0.0813516	0.0704073	0.182935	0.25939	0.199807	1.3925	1.15059	1.28793	4.1341	4.37271	4.26166
RoP05G00677	22.7844	21.0561	21.5681	13.8112	13.9331	13.9471	5.32109	5.43651	5.28611	2.42741	2.00638	2.07491
RoP01G01935	8.18724	9.39987	8.98898	14.268	15.6829	15.2219	19.6645	18.4393	18.5609	21.7375	21.379	18.9554
RoP05G00687	2.87292	2.95634	2.46818	0.969021	0.973219	0.911081	0.249857	0.318957	0.196879	0.184211	0.118266	0.161787
RoP05G00689	0.480101	0.44198	0.518099	0.576077	1.0035	0.776602	1.84095	1.47292	1.65936	1.64398	1.87716	1.13464
RoP05G00692	1.06063	0.862033	0.808452	1.04594	1.62065	1.65695	4.29472	3.19734	3.4073	4.80283	4.43212	4.83446
RoP01G01936	3.90649	3.8263	3.55436	0.790975	0.981697	1.04024	0.636052	0.809985	0.940086	0.648915	0.551302	0.744966
RoP05G00702	9.4204	10.4542	10.6803	5.5758	6.23006	5.48982	10.6168	9.63647	8.89124	19.1181	20.7884	18.5367
RoP05G00706	0.893927	0.914459	0.618196	0.293645	0.232517	0.450194	0.321931	0	0.233746	0	0.248837	0.117418
RoP05G00709	58.0376	61.4108	58.4536	63.2813	62.0135	62.5654	16.6128	14.7986	16.4811	7.96502	7.89881	7.90889
RoP05G00713	0.044154	0.091482	0.113146	0.086978	0.034978	0.056424	0.42169	0.360368	0.32166	1.50082	0.735979	1.41943
RoP05G00715	0.743017	0.586925	0.665625	1.06996	0.672738	0.990369	1.7855	2.40162	1.88256	2.5448	2.52064	2.33642
RoP05G00718	13.7219	13.9055	12.5569	21.9817	21.5634	22.551	10.3442	9.78066	10.8181	5.00644	4.82586	4.91503
RoP05G00719	0.619828	0.569886	0.55945	0.410258	0.417109	0.496071	0.721129	0.798231	0.788175	1.11666	1.12309	1.27779
RoP05G00720	33.2276	32.164	35.1987	36.8117	29.9452	31.9173	21.9939	19.9436	19.8073	15.8164	16.4135	13.8124
RoP05G00721	5.28326	5.51864	6.40131	4.31246	3.07489	3.42387	2.36653	1.73642	2.08006	0.513965	1.75971	2.45697
RoP01G01939	1.3423	0.943742	0.959925	1.49888	1.4329	2.13684	1.1589	0.436177	0.527875	0.491248	0.398985	0.457
RoP05G00725	1.24556	1.27491	0.721789	1.58218	1.59248	1.57015	1.94861	2.20147	1.95571	2.98302	2.52511	2.73219
RoP01G01941	9.63097	9.6872	9.57855	12.1015	11.7744	12.1726	9.91636	9.78485	9.89254	6.19519	6.26451	5.59587
RoP01G01942	40.789	37.5802	35.4741	16.0912	17.3845	22.5109	16.7674	16.4584	14.8534	8.93857	8.07917	7.92117
RoP05G00752	0.53722	1.156	0.573212	0.268091	0.280858	0.155652	0.034131	0.143653	0.061985	0	0.038231	0
RoP05G00756	1.46652	0.802362	1.08911	2.03038	2.73742	2.49306	1.40419	1.61745	0.852763	0.909989	1.20794	1.25585
RoP05G00770	1.13245	0.917892	0.461358	1.17944	0.809728	0.583694	2.05363	1.23561	1.25791	1.89681	2.00746	1.73191
RoP01G00025	1.52248	1.37563	1.5815	0.526875	0.398507	0.40852	0.522674	0.344905	0.436656	0.183188	0.182953	0.276873
RoP01G00202	2.95004	2.77071	2.9654	3.34875	3.62572	4.13233	6.27668	7.24187	7.38312	12.7762	12.3088	12.5607
RoP05G00773	1.85964	1.74863	1.84613	2.16663	2.48787	2.55834	3.97083	5.22415	5.71663	8.00487	6.69637	6.48987
RoP05G00774	1.60324	1.65012	1.11861	0.877065	1.20991	1.10011	0.373533	0.611574	0.653368	0.73307	0.616865	0.467116
RoP05G00777	2.57406	2.45848	2.00964	1.39392	1.54605	1.74034	1.5708	1.5032	1.33841	0.789621	1.07989	1.0029
RoP01G01947	0.311351	0.092809	0.049632	0	0.212691	0	0.666735	0.91336	0.875295	2.11141	1.88439	2.43444
RoP05G00786	3.50248	3.70584	3.64156	1.90273	1.83077	1.8225	2.06136	2.60918	2.88547	3.42845	3.63953	4.54801
RoP05G00802	0.506924	0.662815	0.707567	1.52572	1.35139	1.52349	1.91228	2.32725	2.03984	4.13716	3.28373	3.44751
RoP01G01949	2.87681	2.90467	2.67449	4.71337	3.96803	4.42437	6.89266	6.37719	6.1102	8.3628	7.53542	7.34956
RoP01G01950	43.4342	43.9248	45.6625	66.3194	66.4885	70.5285	86.7513	83.6207	84.6936	94.6305	99.4243	92.2713
RoP05G00828	0.494247	0.645486	0.449531	0.242695	0.388829	0.388176	0.199606	0.293022	0.430965	0.064788	0.274918	0.163371
RoP05G00830	0.149021	0.174274	0	0.116363	0.234126	0.137941	0.200424	0.249216	0.216852	0.23231	0.613668	0.751831
RoP05G00834	1.80454	1.78723	1.94993	1.71924	1.26627	1.48189	2.09157	1.93965	2.19734	4.32324	3.47571	3.79375
RoP05G00845	2.9146	2.14364	2.27374	1.86065	1.60371	1.84572	0.657892	0.750207	0.806365	1.07241	0.695367	0.759683
RoP05G00846	3.46678	3.82837	3.55168	2.60056	2.36909	2.62504	0.677367	0.387952	1.0742	0.520752	0.483937	0.830838
RoP05G00864	33.7875	36.406	35.6046	43.621	41.7599	42.5441	17.7746	16.2982	16.7991	4.6686	3.64445	4.34105
RoP05G00865	6.71596	7.78939	7.62794	8.13058	8.6999	8.27338	4.10614	4.09592	3.36888	1.08662	0.957331	1.42232
RoP05G00873	0.937029	1.29299	1.03103	0.700502	0.563575	0.83924	0.750913	0.725896	0.585337	0.381421	0.352102	0.267996
RoP01G01955	2.23338	2.02213	1.86292	0.856486	0.825188	1.28637	0.883975	0.679996	0.802534	0.5415	0.543732	0.838432
RoP05G00875	30.4588	28.5655	28.4259	83.6855	67.6998	68.9029	92.7475	79.5106	80.2219	79.0247	83.4576	71.719
RoP05G00883	30.5895	31.3411	30.3141	22.0042	22.3095	24.0128	11.5197	11.6543	12.1465	2.23178	2.0679	1.76696
RoP05G00885	8.71849	10.0361	7.81323	6.8568	5.30325	5.4764	4.43819	4.54494	4.51612	2.75402	3.47248	4.1774
RoP05G00900	2.76941	3.68864	3.01153	2.75222	1.82743	1.9377	1.91387	1.86745	1.88301	0.777402	0.994497	0.836367
RoP05G00904	0.642763	0.53025	0.507627	0.082963	0.155604	0.18588	0.071232	0.112798	0.140092	0.1005	0.049536	0.085485
RoP05G00905	1.23882	0.90263	1.60825	0.61601	0.720609	0.743576	0.561574	0.901493	1.14386	1.95915	2.55276	2.47112
RoP01G01958	0.903824	0.923619	1.37889	0.664452	1.06347	1.00261	1.1838	1.01676	1.17976	3.79695	2.81083	4.03177
RoP05G00909	0.754218	0.618649	0.752821	0.778881	1.26644	1.26727	3.65598	4.2538	2.31179	5.90695	5.46391	5.34783
RoP01G01959	0.305657	0.142941	0.194222	0.568166	0.620698	0.918323	1.03404	1.36471	1.44829	5.03065	4.83721	3.50567
RoP05G00931	20.6257	20.6317	21.8726	14.335	17.0876	15.454	14.8198	14.951	13.6609	9.23449	10.2775	10.2766
RoP05G00936	5.6395	5.73043	6.18697	1.68503	1.97105	2.17732	1.73928	1.77453	1.37891	1.31344	1.43232	1.21454
RoP05G00941	11.4672	10.3573	10.3911	3.32843	4.09105	3.37437	0.610169	0.773935	0.649891	0.59826	1.11863	0.639668
RoP05G00948	1.94294	2.23957	1.62146	3.69764	4.66733	4.506	7.75997	6.4646	7.40754	12.4571	13.9175	12.5511
RoP05G00949	4.08696	3.71875	5.01928	4.35192	4.12075	4.25277	6.03196	6.32538	5.57754	2.57108	2.36009	2.7473
RoP05G00959	7.90723	6.56338	8.20823	5.36608	4.9539	6.13657	2.06539	3.40875	1.70688	0.50761	0.557427	0.404815
RoP05G00964	0.506524	0.532007	0.776893	1.02887	0.767535	0.262257	3.83493	3.78581	3.84345	6.75643	6.66648	6.3957
RoP05G00967	0.504361	0.570082	0.765232	0.574803	0.436115	0.162421	0.135805	0.07217	0.139154	0	0.017961	0
RoP05G00975	0.63194	0.981397	0.875218	2.26061	1.81837	1.93403	2.92593	2.71984	2.35267	3.41029	2.77744	2.74477
RoP05G00977	6.15004	5.91801	5.64859	4.93519	4.81284	4.6821	5.06533	5.14376	4.95957	2.76763	3.20278	2.62067
RoP05G00982	10.2199	10.5905	9.89629	7.35341	7.7847	6.7006	7.22552	6.42483	5.86363	5.36083	5.06245	4.47446
RoP05G00984	1.64432	1.38993	1.76797	1.79324	1.59116	2.20242	1.42347	1.19259	1.26877	0.971494	0.813787	0.971643
RoP05G00988	0.125177	0.134145	0.058643	0.089043	0.064082	0.083898	0.204815	0.093994	0.228642	0.510948	0.726206	0.481732
RoP01G00204	27.3243	26.5845	28.0227	18.6718	17.1068	16.5649	14.8787	11.8814	12.6297	10.1634	9.89311	6.85966
RoP05G00993	0.666518	0.464362	0.538601	1.72739	0.595021	0.69416	1.28127	0.970787	1.07237	2.0102	1.85885	1.40332
RoP05G01000	9.12077	9.67782	10.0918	12.1508	11.2414	11.4576	2.34784	2.67183	2.85261	0.983189	0.659986	0.763715
RoP01G01963	0.846697	1.12056	0.805562	1.11661	1.11949	1.13686	2.1101	1.64307	1.90853	1.64209	1.80158	1.81411
RoP05G01004	0.329307	0.898532	0.493613	0	0.154248	0.079919	0.173644	0.025811	0	0	0.088396	0.089754
RoP05G01006	9.21146	6.31949	8.14683	4.68426	5.13994	3.0686	1.84674	1.39529	1.49733	0.562244	0.641061	0.460238
RoP05G01008	7.52775	5.72036	5.7812	7.09288	6.6732	7.8526	11.5387	8.49777	9.83343	13.7292	16.8739	12.4161
RoP05G01010	0.560036	0.304174	0.752094	1.44683	1.15594	1.07462	1.40155	1.76266	1.72425	1.36813	0.870499	0.998004
RoP05G01012	0.570903	0.413838	0.626325	0	0.044802	0	0	0	0	0	0	0
RoP05G01019	4.52783	4.16023	4.26737	3.54571	2.98443	2.98054	2.90025	2.69385	2.54338	1.68492	1.4703	1.37754
RoP05G01020	1.20068	0.961268	0.656417	0.619006	0.408129	0.413006	0.56252	0.551849	0.501039	0.317174	0.711044	0.232307
RoP05G01027	3.63357	4.75682	2.73274	3.24875	3.888	3.31741	2.14837	1.16262	1.85662	1.1843	1.51388	1.34945
RoP05G01028	8.22767	6.92406	7.60222	7.95973	7.57185	6.95501	4.67934	3.89618	5.46475	4.19178	3.5742	3.01654
RoP05G01030	13.2824	13.7794	12.5766	10.2087	9.08184	10.2796	7.81045	8.49368	7.68373	6.79473	5.91561	6.25792
RoP05G01035	0.575468	0.790768	0.515633	0.375798	0.521766	0.681128	0.138771	0.222597	0.13517	0.243232	0.358173	0.153409
RoP05G01041	3.6924	4.7454	4.01744	0.732086	0.836118	1.00589	7.43873	5.83935	6.37963	21.4031	21.2016	16.9976
RoP05G01042	0.659194	0.776456	0.446678	0.000166	0.000115	0.001853	0.754851	0.833923	0.5316	3.81893	4.47561	5.32354
RoP05G01045	8.06805	9.20344	9.75551	1.55797	1.0758	1.97312	13.7157	10.2835	11.8043	24.2529	28.1367	29.2636
RoP05G01054	7.56144	7.79496	8.88227	4.10027	4.26582	4.11093	3.5348	2.92133	3.48702	1.99023	2.42234	2.25656
RoP05G01059	0.402094	0.670483	0.515192	0.339834	1.10984	0.41479	2.03971	0.771781	1.09545	1.63026	1.32533	1.13247
RoP05G01061	7.48592	7.61176	7.3841	4.0245	5.63789	5.57672	2.40566	2.25094	2.02254	1.50829	1.34784	1.63437
RoP05G01064	3.67932	3.51205	4.0943	1.3797	1.55632	1.43158	1.19632	1.5595	1.55489	1.64324	1.46667	1.73135
RoP05G01068	0.244296	0.183959	0.241838	0.843477	0.813079	1.00925	2.43936	1.77532	2.41137	2.32599	1.83839	1.90443
RoP05G01071	10.5432	11.2188	9.195	5.54043	5.64371	5.6456	4.92043	3.75876	4.43168	2.33113	2.55926	2.61875
RoP05G01074	22.0115	25.178	22.6869	16.7638	14.9584	15.8438	7.68501	7.16013	7.83178	2.95222	3.21525	2.52848
RoP05G01076	1.1318	1.42285	1.70197	2.25222	3.03167	3.57192	7.82395	6.47443	6.56159	8.23933	8.20455	7.65295
RoP01G01970	4.0487	3.75906	3.90698	5.51785	4.92498	5.13737	6.77858	6.69089	6.03061	11.4844	12.2227	10.0318
RoP05G01091	26.0482	26.7928	26.2578	17.7009	16.888	16.7559	15.9128	15.4116	14.9761	12.9402	12.4485	12.9045
RoP05G01092	0.698976	0.040329	0.620752	0.025578	0.016288	0.066612	0.16196	0.149272	0.043183	3.6189	2.43923	0.041783
RoP05G01099	11.8175	9.77914	11.9715	4.96332	5.59277	5.1523	6.19564	5.82169	4.72994	2.76227	2.73332	2.84732
RoP01G01972	1.08428	1.05097	1.26036	0.515916	0.399375	0.509728	1.02163	0.777413	0.889885	1.98733	1.74782	1.40948
RoP05G01101	2.73796	2.87637	2.85504	3.19602	3.22093	3.26854	5.77067	5.44301	5.6056	13.7474	13.3937	12.2685
RoP05G01110	313.853	316.663	316.371	401.604	415.456	429.061	702.189	658.776	670.59	1362.26	1396.53	1257.77
RoP05G01115	1.35083	1.5737	1.33157	0.531614	0.592953	0.464402	0.16746	0.431836	0.276532	0.08078	0.115024	0.090922
RoP05G01116	0.464663	0.375946	0.442824	0.152615	0.176181	0.487491	0.531582	0.387216	0.300945	0.800221	0.685266	0.541058
RoP05G01120	5.03214	4.04848	5.76774	5.7869	7.71769	8.81737	12.693	9.30291	12.3389	14.8134	15.3942	12.6965
RoP01G01976	4.43148	4.91695	4.82887	2.53798	3.12136	2.67315	2.89678	2.30435	2.5596	2.53853	2.13845	1.88531
RoP05G01123	1.88233	1.39071	1.54865	0.395735	2.24662	3.09131	6.07578	6.19733	5.7491	5.63756	4.86532	5.54897
RoP05G01126	33.5441	37.9265	33.8476	18.4648	19.9852	20.3358	17.4004	16.4222	17.7079	16.1834	14.9143	15.3408
RoP05G01128	0.856259	0.553071	0.713613	0.78934	1.1522	0.989493	1.28574	1.18522	1.39055	1.46479	1.91079	1.60556
RoP05G01134	1.37513	1.87632	1.54989	2.28589	2.28513	2.07301	4.81898	4.27845	4.15624	6.55481	6.65139	5.7921
RoP05G01142	0.269321	0.260109	0.040325	0.302967	0.455962	0.469902	1.38532	0.398905	0.467846	0.583445	0.561393	0.62193
RoP05G01149	8.13931	8.16038	8.28838	6.16558	5.09374	5.10847	2.55001	2.99698	3.03952	0.288236	0.383415	0.477914
RoP05G01155	32.8655	33.2807	33.8597	34.3106	34.4869	34.2505	22.5875	21.2995	23.1988	14.661	15.6034	13.1543
RoP05G01161	1.92427	1.88197	1.84273	0.972226	1.07404	0.967137	0.80015	1.21537	0.871541	0.431853	0.432787	0.518137
RoP05G01163	8.63497	7.36142	8.07357	7.58269	9.3329	9.71973	14.2144	13.7292	12.6908	16.8668	16.0327	14.7921
RoP05G01164	11.4001	11.3572	11.446	14.0171	13.5182	13.4993	18.5305	18.6912	17.8256	23.7615	23.7015	21.4947
RoP05G01166	10.7163	10.3162	10.4811	5.14047	4.90652	4.82359	4.77454	4.38465	4.28139	3.5253	3.25041	3.10822
RoP05G01187	3.40483	3.53783	3.09559	5.90645	6.14073	6.22969	7.41447	7.95829	7.25923	5.06345	5.3388	4.66618
RoP05G01188	1.6673	2.24238	2.20604	0.379158	0.61161	0.783932	0.217388	0.368973	0.186395	0.046657	0.025292	0.030142
RoP05G01189	9.53427	11.6007	9.99719	8.27779	9.9728	11.637	5.16789	5.09853	4.86425	1.48423	1.17837	0.805301
RoP05G01191	2.8648	2.59018	3.11062	6.36543	4.51695	4.69448	5.43983	6.21127	6.92765	3.60635	3.98652	2.7633
RoP05G01194	1.84899	1.81046	1.93578	1.13112	1.07957	1.12033	0.935691	1.33612	0.744598	0.666737	0.731265	0.590974
RoP01G01984	43.8945	45.3386	46.0374	51.4408	43.7026	45.7699	29.1802	27.3615	29.1268	8.17275	8.51412	7.25069
RoP05G01200	1.33681	1.13476	1.38573	0.363844	0.200303	0.488596	0.285661	0.461649	0.398988	0.176456	0.261606	0.210464
RoP05G01205	1.1863	0.79973	0.750509	0.54821	0.748138	0.660571	0.206081	0.19277	0.208703	0.102463	0.03933	0.187715
[truncated: 13,909 more rows]
