# Supplementary material for: Genome and transcriptomics provide insights on stipular spine morphogenesis in Robinia pseudoacacia
Source: For Res (Fayettev). 2026 Jan 31;6:e003. doi: 10.48130/forres-0026-0003 (PMC13187913; doi:10.48130/forres-0026-0003)
Supplement: Supplementary file 1 — Supplementary data to this article can be found online. [file forres-6-1-e003-Supplementary.zip › 10.48130_forres-0026-0003-Suppl-Data2.xlsx]

## Sheet: Data 2
Supplementary Data 2: Summary of gene family expansion and contraction.
Node	Expansions	Contractions	Rapidly evolving families
Vitis vinifera	1869	12879	82
Populus trichocarpa	6640	3025	56
Citrus sinensis	1346	3390	91
Theobroma cacao	1043	2545	53
Arabidopsis thaliana	3736	2903	123
Arachis ipaensis	3123	8557	184
Cicer arietinum	4455	1936	349
Medicago truncatula	1975	2269	313
Robinia pseudoacacia	5920	2897	242
Cajanus cajan	2806	3173	403
Glycine max	10142	661	209
Vigna radiata	737	3273	190
Ziziphus jujuba	1562	1623	128
Morus notabilis	1329	2519	63
Prunus persica	988	2003	72
Rosa chinensis	2653	1202	198
Oryza sativa	3935	15222	57
