# Supplementary material for: Genome and transcriptomics provide insights on stipular spine morphogenesis in Robinia pseudoacacia
Source: For Res (Fayettev). 2026 Jan 31;6:e003. doi: 10.48130/forres-0026-0003 (PMC13187913; doi:10.48130/forres-0026-0003)
Supplement: Supplementary file 1 — Supplementary data to this article can be found online. [file forres-6-1-e003-Supplementary.zip › 10.48130_forres-0026-0003-Suppl-Data3.xlsx]

## Sheet: Data 3
Supplementary Data 3. Identification of gene members in 11 families in the monolignol biosynthetic pathway.
PAL family			4CL family			CAD family			CCR family			CCoAOMT family			COMT family			CSE family			HCT family			CAld5H family			C3H family			C4H family
Gene ID	Symbol	Gene name and JGI ID in P. trichocarpa	Gene ID	Symbol	Gene name and JGI ID in P. trichocarpa	Gene ID	Symbol	Gene name and JGI ID in P. trichocarpa	Gene ID	Symbol	Gene name and JGI ID in P. trichocarpa	Gene ID	Symbol	Gene name and JGI ID in P. trichocarpa	Gene ID	Symbol	Gene name and JGI ID in P. trichocarpa	Gene ID	Symbol	Gene name and JGI ID in P. trichocarpa	Gene ID	Symbol	Gene name and JGI ID in P. trichocarpa	Gene ID	Symbol	Gene name and JGI ID in P. trichocarpa	Gene ID	Symbol	Gene name and JGI ID in P. trichocarpa	Gene ID	Symbol	Gene name and JGI ID in P. trichocarpa
RoP02G05121	RopPAL1	PtrPAL1 (Potri.006G126800.1)	RoP01G00389	Rop4CL1a		RoP05G03339	RopCAD1	PtrCAD1 (Potri.009G095800.1)	RoP02G02518	RopCCR1a		RoP01G03427	RopCCoAOMT1a	PtrCCoAOMT1 (Potri.009G099800.1)	RoP02G05007	RopCOMT1a		RoP01G00049	RopCSE1	PtrCSE1 (Potri.001G175000.1)	RoP08G00388	RopHCT1	PtrHCT1 (Potri.003G183900.1 )	RoP09G01777	RopCAld5H1	PtrCAld5H1 (Potri.005G117500.1)	RoP03G02385	RopC3H1a		RoP06G01811	RopC4H1	PtrC4H1 (Potri.013G157900.1)
RoP05G02634	RopPAL2a	PtrPAL2 (Potri.008G038200.1)	RoP03G02588	Rop4CL1b		RoP01G02793	RopCAD2a		RoP08G01246	RopCCR1b		RoP01G00853	RopCCoAOMT1b		RoP08G00805	RopCOMT1b		RoP02G04336	RopCSE2a	PtrCSE2 (Potri.003G059200.1)	RoP02G00776	RopHCT2a		RoP01G02257	RopCAld5H2	PtrCAld5H2 (Potri.007G016400.1)	RoP01G04495	RopC3H1b		RoP03G00587	RopC4H2	PtrC4H2 (Potri.019G130700.1)
RoP07G00711	RopPAL2b		RoP01G04551	Rop4CL2a		RoP09G01317	RopCAD2b		RoP07G00073	RopCCR2a	PtrCCR2 (Potri.003G181400.1)	RoP01G03428	RopCCoAOMT2	PtrCCoAOMT2 (Potri.001G304800.1)	RoP11G00552	RopCOMT2a	PtrCOMT2 (Potri.012G006400.1)	RoP05G02323	RopCSE2b		RoP10G01614	RopHCT2b		RoP04G02725	RopCAld5H3		RoP01G01661	RopC3H2		RoP05G03528	RopC4H3
RoP02G03922	RopPAL3	PtrPAL3 (Potri.016G091100.1)	RoP03G02431	Rop4CL2b		RoP02G03749	RopCAD3a		RoP08G00357	RopCCR2b		RoP01G05516	RopCCoAOMT3	PtrCCoAOMT3 (Potri.008G136600.1)	RoP02G05009	RopCOMT2b		RoP01G00771	RopCSE3a		RoP02G00781	RopHCT3a					RoP02G03142	RopC3H3	PtrC3H3 (Potri.006G033300.1)
RoP05G01110	RopPAL4a	PtrPAL4 (Potri.010G224100.1)	RoP07G00031	Rop4CL3b	Ptr4CL3 (Potri.001G036900.1)	RoP05G01281	RopCAD3b		RoP02G04759	RopCCR3a		RoP01G05513	RopCCoAOMT4a		RoP09G00380	RopCOMT3a		RoP03G02834	RopCSE3b		RoP10G01567	RopHCT3b					RoP02G04968	RopC3H4
RoP02G03920	RopPAL4b		RoP08G00426	Rop4CL3a		RoP10G00820	RopCAD4		RoP05G01896	RopCCR3b		RoP10G00042	RopCCoAOMT4b		RoP09G00429	RopCOMT3b		RoP02G00597	RopCSE4a		RoP02G00785	RopHCT4a					RoP05G02737	RopC3H5
RoP07G00712	RopPAL5b		RoP01G05422	Rop4CL4a		RoP01G05173	RopCAD5		RoP04G01109	RopCCR4a		RoP01G05514	RopCCoAOMT5		RoP01G03006	RopCOMT4		RoP05G03500	RopCSE4b		RoP10G01569	RopHCT4b					RoP08G00848	RopC3H6
RoP02G03919	RopPAL5b		RoP09G02505	Rop4CL4b		RoP01G05056	RopCAD6		RoP07G01288	RopCCR4b		RoP07G01765	RopCCoAOMT6		RoP01G03628	RopCOMT5		RoP01G00088	RopCSE5		RoP02G02980	RopHCT5a					RoP09G00831	RopC3H7
RoP02G03931	RopPAL6		RoP01G06073	Rop4CL5	Ptr4CL5 (Potri.003G188500.1)	RoP09G01325	RopCAD7		RoP04G02153	RopCCR5a		RoP01G00854	RopCCoAOMT7		RoP01G03632	RopCOMT6		RoP01G00089	RopCSE6		RoP10G02074	RopHCT5b
RoP02G03932	RopPAL7		RoP04G02215	Rop4CL6a		RoP09G01320	RopCAD8		RoP07G00642	RopCCR5b					RoP01G03633	RopCOMT7		RoP01G00090	RopCSE7		RoP07G00051	RopHCT6a	PtrHCT6 (Potri.001G042900.1)
RoP02G03923	RopPAL8		RoP05G01079	Rop4CL6b		RoP06G00239	RopCAD9		RoP01G03890	RopCCR6					RoP01G03634	RopCOMT8		RoP01G03779	RopCSE8		RoP08G00387	RopHCT6b
RoP02G05123	RopPAL9		RoP04G02601	Rop4CL7a		RoP08G02581	RopCAD10		RoP02G02388	RopCCR7					RoP01G03637	RopCOMT9		RoP01G05896	RopCSE9		RoP02G04712	RopHCT7a
RoP02G05124	RopPAL10		RoP09G00272	Rop4CL7b		RoP11G00066	RopCAD11		RoP02G02516	RopCCR8					RoP01G03638	RopCOMT10		RoP02G00598	RopCSE10		RoP02G05081	RopHCT7b
RoP06G02712	RopPAL11		RoP04G03009	Rop4CL8a		RoP04G03042	RopCAD12		RoP02G02519	RopCCR9					RoP02G00717	RopCOMT11		RoP03G00495	RopCSE11		RoP02G04716	RopHCT8a
			RoP09G02612	Rop4CL8b		RoP11G00345	RopCAD13		RoP02G02521	RopCCR10					RoP02G00718	RopCOMT12		RoP05G02653	RopCSE12		RoP02G05079	RopHCT8b
			RoP05G01080	Rop4CL9a		RoP11G00344	RopCAD14		RoP02G02522	RopCCR11					RoP02G00721	RopCOMT13		RoP05G03728	RopCSE13		RoP02G04722	RopHCT9a
			RoP07G00690	Rop4CL9b		RoP11G01525	RopCAD15		RoP02G03246	RopCCR12					RoP02G00726	RopCOMT14		RoP06G00885	RopCSE14		RoP05G01922	RopHCT9b
			RoP05G02925	Rop4CL10a		RoP03G02494	RopCAD16		RoP02G04549	RopCCR13					RoP02G00773	RopCOMT15		RoP10G00224	RopCSE15		RoP03G01537	RopHCT10a
			RoP10G00904	Rop4CL10b		RoP03G04009	RopCAD17		RoP02G04901	RopCCR14					RoP02G00775	RopCOMT16		RoP10G00399	RopCSE16		RoP06G02879	RopHCT10b
			RoP06G01761	Rop4CL11a		RoP10G00515	RopCAD18		RoP02G04902	RopCCR15					RoP02G03303	RopCOMT17		RoP10G01778	RopCSE17		RoP03G02041	RopHCT11a
			RoP06G03093	Rop4CL11b		RoP03G01855	RopCAD19		RoP03G00708	RopCCR16					RoP03G01147	RopCOMT18		RoP11G02118	RopCSE18		RoP03G02096	RopHCT11b
			RoP06G01765	Rop4CL12a		RoP02G01494	RopCAD20		RoP03G02856	RopCCR17					RoP03G01561	RopCOMT19					RoP03G02111	RopHCT12a
			RoP06G03090	Rop4CL12b					RoP04G00821	RopCCR18					RoP03G01798	RopCOMT20					RoP06G01508	RopHCT12b
			RoP06G02336	Rop4CL13a					RoP04G02091	RopCCR19					RoP03G02465	RopCOMT21					RoP05G02900	RopHCT13a
			RoP11G00206	Rop4CL13b					RoP04G02980	RopCCR20					RoP03G02469	RopCOMT22					RoP10G00956	RopHCT13b
			RoP01G02391	Rop4CL14					RoP04G02983	RopCCR21					RoP03G02478	RopCOMT23					RoP06G02092	RopHCT14a
			RoP01G02393	Rop4CL15					RoP04G02985	RopCCR22					RoP03G02481	RopCOMT24					RoP11G00022	RopHCT14b
			RoP01G04602	Rop4CL16					RoP04G02986	RopCCR23					RoP03G02484	RopCOMT25					RoP01G00004	RopHCT15
			RoP01G06074	Rop4CL17					RoP04G02987	RopCCR24					RoP03G02486	RopCOMT26					RoP01G00006	RopHCT16
			RoP01G06190	Rop4CL18					RoP06G00377	RopCCR25					RoP03G02488	RopCOMT27					RoP01G00008	RopHCT17
			RoP02G02683	Rop4CL19					RoP06G00378	RopCCR26					RoP03G03717	RopCOMT28					RoP01G00015	RopHCT18
			RoP02G02910	Rop4CL20					RoP06G01893	RopCCR27					RoP03G03718	RopCOMT29					RoP01G00018	RopHCT19
			RoP02G04428	Rop4CL21					RoP07G00300	RopCCR28					RoP03G04144	RopCOMT30					RoP01G00164	RopHCT20
			RoP03G01017	Rop4CL22					RoP07G02257	RopCCR29					RoP04G01078	RopCOMT31					RoP01G00858	RopHCT21
			RoP03G01790	Rop4CL23					RoP08G00336	RopCCR30					RoP04G01760	RopCOMT32					RoP01G00859	RopHCT22
			RoP03G02918	Rop4CL24					RoP08G01261	RopCCR31					RoP04G03281	RopCOMT33					RoP01G01305	RopHCT23
			RoP04G02216	Rop4CL25					RoP09G00637	RopCCR32					RoP04G03288	RopCOMT34					RoP01G04443	RopHCT24
			RoP04G03010	Rop4CL26											RoP04G03291	RopCOMT35					RoP01G04456	RopHCT25
			RoP05G01081	Rop4CL27											RoP04G03317	RopCOMT36					RoP01G04457	RopHCT26
			RoP05G02471	Rop4CL28											RoP04G03322	RopCOMT37					RoP01G04458	RopHCT27
			RoP05G03131	Rop4CL29											RoP04G03323	RopCOMT38					RoP01G04563	RopHCT28
			RoP06G00202	Rop4CL30											RoP05G02700	RopCOMT39					RoP01G06120	RopHCT29
			RoP06G01756	Rop4CL31											RoP05G02701	RopCOMT40					RoP02G00782	RopHCT30
			RoP06G03092	Rop4CL32											RoP06G01849	RopCOMT41					RoP02G00784	RopHCT31
			RoP07G00478	Rop4CL33											RoP06G01850	RopCOMT42					RoP02G00786	RopHCT32
			RoP07G01401	Rop4CL34											RoP06G01851	RopCOMT43					RoP02G01524	RopHCT33
			RoP08G00166	Rop4CL35											RoP06G01852	RopCOMT44					RoP02G01916	RopHCT34
			RoP08G01169	Rop4CL36											RoP06G01854	RopCOMT45					RoP02G01917	RopHCT35
			RoP08G01173	Rop4CL37											RoP06G01855	RopCOMT46					RoP02G02661	RopHCT36
			RoP09G01466	Rop4CL38											RoP06G01859	RopCOMT47					RoP02G02782	RopHCT37
			RoP09G01661	Rop4CL39											RoP06G01860	RopCOMT48					RoP02G02981	RopHCT38
			RoP09G02507	Rop4CL40											RoP06G01863	RopCOMT49					RoP02G02984	RopHCT39
			RoP09G02552	Rop4CL41											RoP06G02698	RopCOMT50					RoP02G03475	RopHCT40
			RoP09G02554	Rop4CL42											RoP07G01667	RopCOMT51					RoP02G04472	RopHCT41
			RoP11G00750	Rop4CL43											RoP07G02792	RopCOMT52					RoP02G04715	RopHCT42
			RoP11G01275	Rop4CL44											RoP09G00371	RopCOMT53					RoP02G04717	RopHCT43
			RoP11G02459	Rop4CL45											RoP09G00374	RopCOMT54					RoP02G04719	RopHCT44
			RoP11G02460	Rop4CL46											RoP09G00375	RopCOMT55					RoP02G04720	RopHCT45
			RoP11G02643	Rop4CL47											RoP09G00376	RopCOMT56					RoP02G04721	RopHCT46
															RoP09G00377	RopCOMT57					RoP02G04750	RopHCT47
															RoP09G00428	RopCOMT58					RoP03G00672	RopHCT48
															RoP09G00431	RopCOMT59					RoP03G01356	RopHCT49
															RoP09G00435	RopCOMT60					RoP03G01360	RopHCT50
															RoP09G00436	RopCOMT61					RoP03G01361	RopHCT51
															RoP11G01519	RopCOMT62					RoP03G01364	RopHCT52
																					RoP03G01366	RopHCT53
																					RoP03G02034	RopHCT54
																					RoP03G02164	RopHCT55
																					RoP03G02351	RopHCT56
																					RoP03G03683	RopHCT57
																					RoP03G04174	RopHCT58
																					RoP04G02107	RopHCT59
																					RoP05G00282	RopHCT60
																					RoP05G02635	RopHCT61
																					RoP06G00194	RopHCT62
																					RoP06G00197	RopHCT63
																					RoP06G00362	RopHCT64
																					RoP06G00674	RopHCT65
																					RoP06G00765	RopHCT66
																					RoP06G01441	RopHCT67
																					RoP06G02880	RopHCT68
																					RoP06G02883	RopHCT69
																					RoP07G00796	RopHCT70
																					RoP07G00998	RopHCT71
																					RoP07G01001	RopHCT72
																					RoP07G01007	RopHCT73
																					RoP07G01008	RopHCT74
																					RoP07G01010	RopHCT75
																					RoP07G01011	RopHCT76
																					RoP08G00999	RopHCT77
																					RoP08G01000	RopHCT78
																					RoP08G01609	RopHCT79
																					RoP09G00351	RopHCT80
																					RoP09G00364	RopHCT81
																					RoP09G01537	RopHCT82
																					RoP09G01554	RopHCT83
																					RoP09G02233	RopHCT84
																					RoP10G00762	RopHCT85
																					RoP10G00782	RopHCT86
																					RoP10G00784	RopHCT87
																					RoP10G01570	RopHCT88
																					RoP10G01603	RopHCT89
																					RoP10G01605	RopHCT90
																					RoP10G01608	RopHCT91
																					RoP10G01613	RopHCT92
																					RoP10G01660	RopHCT93
																					RoP10G02093	RopHCT94
																					RoP11G00781	RopHCT95
																					RoP11G01337	RopHCT96
																					RoP11G01551	RopHCT97
																					RoP11G01554	RopHCT98
																					RoP11G01613	RopHCT99
																					RoP11G01615	RopHCT100
																					RoP11G01616	RopHCT101
																					RoP11G01617	RopHCT102
																					RoP11G02615	RopHCT103
																					RoP11G02616	RopHCT104
																					RoP11G02785	RopHCT105
