# Supplementary material for: Genome and transcriptomics provide insights on stipular spine morphogenesis in Robinia pseudoacacia
Source: For Res (Fayettev). 2026 Jan 31;6:e003. doi: 10.48130/forres-0026-0003 (PMC13187913; doi:10.48130/forres-0026-0003)
Supplement: Supplementary file 1 — Supplementary data to this article can be found online. [file forres-6-1-e003-Supplementary.zip › 10.48130_forres-0026-0003-Suppl-Data4.xlsx]

## Sheet: Data 4
Supplementary Data 4. FPKM values of VND/NST genes in xylem (Xy), phloem (Ph) and leaf stage 1 (Le1) in R. pseudoacacia.
Gene ID	Symbol	Tissue FPKM value				BL01-Xy: BL01-Le1		BL01-Xy: BL01-Ph
		BL01-Xy	BL01-Le1	BL01-Ph	AGT-Ss4	Log2FC	q-value	Log2FC	q-value
RoP08G00825	RopNST1	156.788	0.19	11.6576	78.34	9.631	1.07359e-50	3.4625	8.13064e-259
RoP02G04993	RopNST2	2.68174	0	0.988337	4.40667	11.4252	4.3008e-08	0.9809	0.000546641
RoP07G02385	RopVND6-1	0.623044	0.236667	0.0407769	0	1.6063	0.0834272	3.6724	0.000608406
RoP04G03186	RopVND6-2	2.36603	1.57333	0.449323	0.313333	1.0253	0.0047066	2.3298	5.46343e-11
RoP09G02314	RopVND4-1	1.45292	0.486667	0.187425	0	2.7269	9.2366e-06	2.5303	1.30245e-10
RoP01G01199	RopVND4-2	1.22734	0.366667	0.209458	0.0566667	3.0034	7.91372e-07	1.8426	6.72652e-08
RoP09G01764	RopVND1	21.7989	6.58	0.563709	1.30667	1.5348	4.30924e-07	4.9983	8.63957e-99
RoP05G02706	RopVND7	0.140117	0.843333	0	0.213333	-1.8365	0.193791	7.7142	0.0131064
