# Supplementary material for: Genome and transcriptomics provide insights on stipular spine morphogenesis in Robinia pseudoacacia
Source: For Res (Fayettev). 2026 Jan 31;6:e003. doi: 10.48130/forres-0026-0003 (PMC13187913; doi:10.48130/forres-0026-0003)
Supplement: Supplementary file 1 — Supplementary data to this article can be found online. [file forres-6-1-e003-Supplementary.zip › 10.48130_forres-0026-0003-Suppl-Data5.xlsx]

## Sheet: Data 5
Supplementary Data 5. Lignin pathway gene family members of arabidopsis thaliana
Pathway	Gene_Family	Gene_Name	ID
Monolignol Biosynthesis	4CL (4-coumarate:CoA ligase)	Arath;4CL2	At3g21240
Monolignol Biosynthesis	4CL (4-coumarate:CoA ligase)	Arath;4CL4	At3g21230
Monolignol Biosynthesis	4CL (4-coumarate:CoA ligase)	Arath;4CL1	At1g51680
Monolignol Biosynthesis	4CL (4-coumarate:CoA ligase)	Arath;4CL3	At1g65060
Monolignol Biosynthesis	4CL-like	Arath;4CL-like5	At1g62940
Monolignol Biosynthesis	4CL-like	Arath;4CL-like8	At5g63380
Monolignol Biosynthesis	4CL-like	Arath;4CL-like9	At5g38120
Monolignol Biosynthesis	4CL-like	Arath;4CL-like6	At4g19010
Monolignol Biosynthesis	4CL-like	Arath;4CL-like1	At1g20510
Monolignol Biosynthesis	4CL-like	Arath;4CL-like4	At1g20480
Monolignol Biosynthesis	4CL-like	Arath;4CL-like3	At1g20490
Monolignol Biosynthesis	4CL-like	Arath;4CL-like2	At1g20500
Monolignol Biosynthesis	4CL-like	Arath;4CL-like7	At4g05160
Monolignol Biosynthesis	C3H (p-Coumarate 3-hydroxylase); Cytochrome P450	Arath;C3H1	At2g40890
Monolignol Biosynthesis	C3H (p-Coumarate 3-hydroxylase); Cytochrome P451	Arath;C3H2	At1g74540
Monolignol Biosynthesis	C3H (p-Coumarate 3-hydroxylase); Cytochrome P452	Arath;C3H3	At1g74550
Monolignol Biosynthesis	C4H (trans-cinnamate 4-hydroxylase); Cytochrome P450	Arath;C4H	At2g30490
Monolignol Biosynthesis	CAD (Cinnamyl alcohol dehydrogenase)	Arath; CAD2	At3g19450
Monolignol Biosynthesis	CAD (Cinnamyl alcohol dehydrogenase)	Arath; CAD9	At1g72680
Monolignol Biosynthesis	CAD (Cinnamyl alcohol dehydrogenase)	Arath; CAD6	At4g34230
Monolignol Biosynthesis	CAD (Cinnamyl alcohol dehydrogenase)	Arath; CAD7	At2g21730
Monolignol Biosynthesis	CAD (Cinnamyl alcohol dehydrogenase)	Arath; CAD8	At2g21890
Monolignol Biosynthesis	CAD (Cinnamyl alcohol dehydrogenase)	Arath; CAD4	At4g37980
Monolignol Biosynthesis	CAD (Cinnamyl alcohol dehydrogenase)	Arath; CAD5	At4g37990
Monolignol Biosynthesis	CAD (Cinnamyl alcohol dehydrogenase)	Arath; CAD1	At4g39330
Monolignol Biosynthesis	CAD (Cinnamyl alcohol dehydrogenase)	Arath; CAD3	At4g37970
Monolignol Biosynthesis	CCoAOMT (Caffeoyl-CoA 3-O-methyltransferase)	Arath;CCoAOMT1	At4g34050
Monolignol Biosynthesis	CCoAOMT (Caffeoyl-CoA 3-O-methyltransferase)	Arath;CCoAOMT4	At3g62000
Monolignol Biosynthesis	CCoAOMT (Caffeoyl-CoA 3-O-methyltransferase)	Arath;CCoAOMT3	At3g61990
Monolignol Biosynthesis	CCoAOMT (Caffeoyl-CoA 3-O-methyltransferase)	Arath;CCoAOMT2	At1g24735
Monolignol Biosynthesis	CCoAOMT (Caffeoyl-CoA 3-O-methyltransferase)	Arath;CCoAOMT5	At1g67990
Monolignol Biosynthesis	CCoAOMT (Caffeoyl-CoA 3-O-methyltransferase)	Arath;CCoAOMT6	At1g67980
Monolignol Biosynthesis	CCoAOMT (Caffeoyl-CoA 3-O-methyltransferase)	Arath;CCoAOMT7	At4g26220
Monolignol Biosynthesis	CCR (Cinnamoyl CoA reductase)	Arath;CCR2	At1g80820
Monolignol Biosynthesis	CCR (Cinnamoyl CoA reductase)	Arath;CCR1	At1g15950
Monolignol Biosynthesis	CCR-like	Arath;CCR-like2	At2g02400
Monolignol Biosynthesis	CCR-like	Arath;CCR-like1	At1g76470
Monolignol Biosynthesis	CCR-like	Arath;CCR-like4	At2g33600
Monolignol Biosynthesis	CCR-like	Arath;CCR-like3	At2g33590
Monolignol Biosynthesis	CCR-like	Arath;CCR-like5	At5g58490
Monolignol Biosynthesis	COMT (Caffeic acid O-methyltransferase)	Arath;COMT	At5g54160
Monolignol Biosynthesis	COMT-like	Arath;COMT-like6	At1g51990
Monolignol Biosynthesis	COMT-like	Arath;COMT-like8	At1g76790
Monolignol Biosynthesis	COMT-like	Arath;COMT-like5	At1g33030
Monolignol Biosynthesis	COMT-like	Arath;COMT-like9	At1g77520
Monolignol Biosynthesis	COMT-like	Arath;COMT-like10	At1g77530
Monolignol Biosynthesis	COMT-like	Arath;COMT-like12	At5g37170
Monolignol Biosynthesis	COMT-like	Arath;COMT-like11	At3g53140
Monolignol Biosynthesis	COMT-like	Arath;COMT-like4	At1g21130
Monolignol Biosynthesis	COMT-like	Arath;COMT-like3	At1g21120
Monolignol Biosynthesis	COMT-like	Arath;COMT-like2	At1g21110
Monolignol Biosynthesis	COMT-like	Arath;COMT-like7	At1g63140
Monolignol Biosynthesis	COMT-like	Arath;COMT-like1	At1g21100
Monolignol Biosynthesis	COMT-like	Arath;COMT-like13	At5g53810
Monolignol Biosynthesis	HCT (Hydroxycinnamoyl CoA:shikimate/quinate hydroxycinnamoyltransferase)	Arath;HCT	At5g48930
Monolignol Biosynthesis	PAL (Phenylalanine ammonia lyase)	Arath;PAL1	At2g37040
Monolignol Biosynthesis	PAL (Phenylalanine ammonia lyase)	Arath;PAL2	AT3g53260
Monolignol Biosynthesis	PAL (Phenylalanine ammonia lyase)	Arath;PAL3	AT5g04230
Monolignol Biosynthesis	PAL (Phenylalanine ammonia lyase)	Arath;PAL4	AT3g10340
